# Supplementary material for: Reducing nonradiative recombination for highly efficient inverted perovskite solar cells via a synergistic bimolecular interface
Source: Nat Commun. 2024 Jul 4;15:5607. doi: 10.1038/s41467-024-50019-3 (PMC11224317; doi:10.1038/s41467-024-50019-3)
Supplement: Supplementary file 4 — Source Data [file 41467_2024_50019_MOESM4_ESM.xlsx]

## Sheet: Figure 1d
	Binding energy (eV)	Intensity (a.u.)	Intensity (a.u.)	Intensity (a.u.)	Intensity (a.u.)			Binding energy (eV)	Intensity (a.u.)	Intensity (a.u.)	Intensity (a.u.)	Intensity (a.u.)	Intensity (a.u.)			Binding energy (eV)	Intensity (a.u.)	Intensity (a.u.)	Intensity (a.u.)	Intensity (a.u.)	Intensity (a.u.)
Control	148	33387					MPA	148	20787						MPA/PEAI	148	16404	16500.2	16404	16500.2	16404
	147.9	34352						147.9	20471							147.9	17889	16504.8	16404	16504.8	16404
	147.8	35103						147.8	18741							147.8	16003	16504.4	16398.7	16504.4	16398.7
	147.7	32347	32771.1	32347	32771.1			147.7	18559							147.7	16166	16511.2	16400.1	16511.2	16400.1
	147.6	33196	32790.5	32347	32790.5			147.6	18620							147.6	16319	16517.7	16401	16517.7	16401
	147.5	32278	32806.6	32342.3	32806.6			147.5	18226							147.5	17338	16524.2	16401.3	16524.2	16401.3
	147.4	31900	32829.2	32342.6	32829.2			147.4	17761	18120.7	17761	18120.7	17761			147.4	16778	16527.5	16397.9	16527.5	16397.9
	147.3	33224	32855.6	32345.1	32855.6			147.3	16957	18139.4	17761	18139.4	17761			147.3	16686	16533.4	16396.6	16533.4	16396.6
	147.2	33367	32876.3	32340.2	32876.3			147.2	19911	18161.9	17763.3	18161.9	17763.3			147.2	15373	16540.2	16395.5	16540.2	16395.5
	147.1	33772	32898.3	32334.4	32898.3			147.1	18494	18177.4	17757.1	18177.4	17757.1			147.1	16314	16552.3	16399.2	16552.3	16399.2
	147	33196	32920.1	32326.4	32920.1			147	18305	18198.9	17754.9	18198.9	17754.9			147	16449	16561.8	16399.5	16561.8	16399.5
	146.9	33214	32947.5	32321.5	32947.5			146.9	19378	18222.9	17753.3	18222.9	17753.3			146.9	15975	16571.8	16399.3	16571.8	16399.3
	146.8	32864	32977.5	32316.6	32977.5			146.8	17136	18246	17748.6	18246	17748.6			146.8	17306	16584.4	16400.8	16584.4	16400.8
	146.7	33720	33012.5	32313.5	33012.5			146.7	17985	18278.2	17750.4	18278.2	17750.4			146.7	15831	16593.4	16397.6	16593.4	16397.6
	146.6	33530	33045.9	32305.7	33045.9			146.6	17306	18310.8	17749.7	18310.8	17749.7			146.6	16350	16608.8	16399.6	16608.8	16399.6
	146.5	34078	33084.2	32298.8	33084.2			146.5	18901	18348.5	17751	18348.5	17751			146.5	17351	16623.9	16399.8	16623.9	16399.8
	146.4	32825	33123.6	32288.9	33123.6			146.4	18037	18385.2	17747.6	18385.2	17747.6			146.4	17657	16637.2	16396.4	16637.2	16396.4
	146.3	34157	33174.7	32285.9	33174.7			146.3	17953	18428.5	17746.8	18428.5	17746.8			146.3	17205	16651.5	16391.9	16651.5	16391.9
	146.2	33467	33223.7	32275.4	33223.7			146.2	18503	18476.8	17746.2	18476.8	17746.2			146.2	15812	16670.2	16389	16670.2	16389
	146.1	32951	33282.6	32268.8	33282.6			146.1	17126	18528.9	17744	18528.9	17744			146.1	14595	16697.7	16391.1	16697.7	16391.1
	146	32238	33351.4	32265	33351.4			146	17810	18591.2	17745.8	18591.2	17745.8			146	15158	16735.5	16397.5	16735.5	16397.5
	145.9	35119	33432.2	32265.1	33432.2			145.9	19245	18659.1	17745.6	18659.1	17745.6			145.9	16551	16780.6	16401.9	16780.6	16401.9
	145.8	34895	33506.2	32249.2	33506.2			145.8	19692	18732	17741.2	18732	17741.2			145.8	15666	16836.1	16401.3	16836.1	16401.3
	145.7	32967	33591.9	32234.4	33591.9			145.7	18376	18815.2	17735.5	18815.2	17735.5			145.7	16029	16919.9	16404	16919.9	16404
	145.6	35483	33700.8	32230.3	33700.8			145.6	20366	18917.7	17733.7	18917.7	17733.7			145.6	18151	17044.1	16405.3	17044.1	16405.3
	145.5	35149	33810.2	32212.1	33810.2			145.5	19463	19036.2	17726	19036.2	17726			145.5	15934	17227.9	16399.1	17227.9	16399.1
	145.4	33344	33938.5	32195.7	33938.5			145.4	19745	19189.3	17720.9	19189.3	17720.9			145.4	18180	17525.1	16400.7	17525.1	16400.7
	145.3	34434	34097	32189.3	34097			145.3	19615	19390	17715	19390	17715			145.3	17671	17974.3	16394.4	17974.3	16394.4
	145.2	36440	34273.7	32176.8	34273.7			145.2	20752	19665.8	17709.5	19665.8	17709.5			145.2	20566	18659.2	16389.9	18659.2	16389.9
	145.1	35040	34468.1	32152.9	34468.1			145.1	19806	20052.2	17700.6	20052.2	17700.6			145.1	20519	19660.6	16375.1	19660.6	16375.1
	145	32266	34705.7	32136.8	34705.7			145	21709	20613.4	17694.5	20613.4	17694.5			145	22030	21099.2	16360.4	21099.2	16360.4
	144.9	34218	35002.5	32136.1	35002.5			144.9	22138	21420.6	17682.8	21420.6	17682.8			144.9	23217	23087	16340.2	23087	16340.2
	144.8	34657	35343.9	32124.5	35343.9			144.8	23055	22582.2	17669.8	22582.2	17669.8			144.8	24993	25736	16315.8	25736	16315.8
	144.7	33519	35756.8	32110.3	35756.8			144.7	24040	24223.3	17654.1	24223.3	17654.1			144.7	29204	29128.1	16285	29128.1	16285
	144.6	35947	36281.4	32102.4	36281.4			144.6	26340	26484.1	17635.5	26484.1	17635.5			144.6	34115	33284.5	16239.2	33284.4	16239.2
	144.5	35042	36957.5	32081	36957.5			144.5	28981	29501	17610.1	29501	17610.1			144.5	36416	38157.1	16175.7	38156.8	16176
	144.4	34240	37917.8	32064.4	37917.8			144.4	33319	33387.3	17577	33387.2	17577			144.4	43321	43610.3	16103.9	43609.1	16105
	144.3	36838	39374.1	32052.3	39374.1			144.3	38178	38197.4	17531.1	38197.3	17531.2			144.3	49928	49377	16007.2	49373.1	16011.2
	144.2	41116	41677.7	32025.5	41677.7			144.2	44759	43905.4	17470.9	43905	17471.3			144.2	53388	55112.3	15886.8	55100.3	15898.8
	144.1	47415	45400.3	31974.7	45400.3			144.1	49687	50364.2	17391.3	50362.6	17393			144.1	60651	60406.3	15753.7	60372.3	15787.7
	144	52528	51336.4	31888.5	51336.4			144	57901	57308.3	17297.2	57302.2	17303.3			144	65067	64802.4	15594.3	64713.4	15683.3
	143.9	63104	60428.7	31773.2	60428.7			143.9	63412	64318.1	17178.8	64297.2	17199.7			143.9	70023	67906.8	15418.7	67691.6	15633.9
	143.8	74027	73473.9	31598.1	73473.9			143.8	71271	70869.7	17044	70805.3	17108.5			143.8	70682	69441.4	15224.9	68960.4	15705.8
	143.7	89347	90818.8	31361.1	90818.8			143.7	75814	76351.7	16886	76170.4	17067.3			143.7	68369	69358	15028	68364.4	16021.6
	143.6	111458	111856	31037.1	111856			143.6	79958	80193.1	16714.2	79729.1	17178.2			143.6	68416	67858.4	14838.6	65961.7	16735.4
	143.5	135513	134669	30587.9	134669			143.5	81849	82024	16529.8	80943.4	17610.4			143.5	64102	65342.9	14648.5	61996.1	17995.3
	143.4	155884	155774	30001.7	155774			143.4	81699	81884.3	16339.4	79595.1	18628.6			143.4	62287	62336.7	14472.9	56878.7	19931
	143.3	164335	170273	29298.4	170273			143.3	82824	80288.2	16148.9	75877.2	20559.8			143.3	57992	59286.5	14303.2	51060.5	22529.2
	143.2	176897	173441	28544	173441			143.2	76035	78034.9	15954.5	70302.5	23686.9			143.2	58574	56462.3	14148.1	45003.3	25607
	143.1	165416	163788	27715.2	163788			143.1	76564	75891.9	15779.4	63562.3	28109			143.1	52759	53843.2	13990.4	39090.8	28742.7
	143	146456	144604	26945.9	144604			143	75994	74176.2	15602.2	56290.8	33487.6			143	51880	51208.2	13852.8	33654.5	31406.5
	142.9	121907	121103	26278.2	121103			142.9	71804	72654.2	15426.1	49053.2	39027.1			142.9	47873	48187.6	13717.8	28883.5	33021.9
	142.8	97687	97739.3	25744	97739.3			142.8	69032	70619.6	15261.8	42290.3	43591			142.8	44528	44510.9	13596.5	24890.6	33216.9
	142.7	75399	77325.6	25342.1	77325.6			142.7	68543	67218.1	15105	36284.1	46039			142.7	40348	40114.2	13486.7	21683.5	31917.4
	142.6	60076	61185	25062.4	61185			142.6	61120	61909.7	14949.2	31182.6	45676.3			142.6	35721	35211.4	13391.4	19209.9	29392.9
	142.5	47253	49435	24866.8	49435			142.5	54748	54805.2	14814.6	27040.5	42579.3			142.5	30394	30212.2	13312.1	17372.7	26151.6
	142.4	41681	41476.4	24741.7	41476.4			142.4	46466	46623.9	14698.2	23802.4	37519.8			142.4	23816	25580.1	13251.5	16058.6	22773
	142.3	37978	36358.9	24647.1	36358.9			142.3	39567	38428.2	14605.6	21363.4	31670.4			142.3	21902	21682.6	13214	15156.3	19740.3
	142.2	36069	33166.7	24572.6	33166.7			142.2	30839	31187.6	14532.9	19580.5	26139.9			142.2	19574	18679.7	13183.1	14545.6	17317.2
	142.1	32099	31170.5	24508.4	31170.5			142.1	26736	25500.4	14485.3	18318.2	21667.6			142.1	16818	16563.7	13160.4	14143.2	15580.9
	142	31440	29888.3	24466	29888.3			142	20661	21476.9	14449.6	17434.4	18492.1			142	15132	15194.9	13147.5	13885.2	14457.1
	141.9	30494	29001.9	24427	29001.9			141.9	17664	18898.6	14431.5	16828.8	16501.3			141.9	15279	14375.5	13140.4	13720.5	13795.4
	141.8	28579	28345.7	24393.1	28345.7			141.8	17451	17374.5	14422.1	16410.4	15386.2			141.8	13671	13913	13132.8	13610.3	13435.6
	141.7	28272	27836.7	24369.8	27836.7			141.7	16287	16519.9	14413.3	16111.4	14821.7			141.7	13152	13668.8	13130.9	13539.5	13260.2
	141.6	29625	27420	24348	27420			141.6	15288	16050.9	14407.8	15893.5	14565.2			141.6	12764	13541.9	13130.8	13490.9	13181.9
	141.5	29840	27061.2	24318.5	27061.2			141.5	16222	15784.1	14405.2	15728.9	14460.4			141.5	12916	13474.6	13132.1	13455.9	13150.8
	141.4	25416	26751.3	24287.6	26751.3			141.4	14186	15612.5	14399.9	15594.9	14417.5			141.4	13417	13434.4	13132.9	13428.1	13139.2
	141.3	25058	26506.2	24281.3	26506.2			141.3	15415	15494.5	14400.5	15489.4	14405.7			141.3	13947	13405.4	13131.9	13403.4	13133.9
	141.2	25097	26295.8	24277	26295.8			141.2	15196	15397.6	14397.6	15396.3	14399			141.2	13129	13683.6	13129	13613.7	13198.8
	141.1	25070	26112.2	24272.4	26112.2			141.1	14145	15316.1	14395.3	15315.8	14395.6			141.1	14327	13737.7	13129	13663.4	13203.3
	141	24256	25951.2	24267.9	25951.2			141	14396	14511.7	14396	14398.5	14509.2			141	14012	13803.1	13125.9	13723.8	13205.2
	140.9	24543	25813.7	24268	25813.7			140.9	14371	14522.6	14396	14402.1	14516.5			140.9	13805	13892.2	13123.6	13807.5	13208.3
	140.8	23634	25690.7	24266.5	25690.7			140.8	13801	14538.5	14396	14410	14524.5			140.8	14015	14019.6	13121.8	13928.9	13212.6
	140.7	24270	25586.3	24270	25586.3			140.7	14985	14565.5	14397.2	14428.2	14534.5			140.7	13098	14208.5	13119.5	14111	13216.9
	140.7	24270	25535.5	24270	25535.5			140.6	13326	14609	14396.1	14462	14543.1			140.6	13960	14499.8	13119.5	14394.8	13224.4
	140.6	24422	25648.1	24270	25648.1			140.5	14195	14691.1	14398.2	14533.3	14556.1			140.5	14046	14946.1	13117.3	14832.8	13230.6
	140.5	23682	25775.7	24269.5	25775.7			140.4	15906	14835	14398.6	14665	14568.6			140.4	17017	15630.9	13114.9	15508.3	13237.5
	140.4	23608	25924.3	24271.4	25924.3			140.3	13853	15084.8	14395.6	14901.4	14579			140.3	17096	16655.7	13104.7	16522.6	13237.9
	140.3	26098	26095.2	24273.6	26095.2			140.2	16454	15519.7	14396.7	15321.1	14595.2			140.2	18656	18164.9	13094.3	18019.8	13239.4
	140.2	24788	26284.9	24267.6	26284.9			140.1	15849	16234.2	14392.5	16018.6	14608.1			140.1	19208	20311.5	13079.8	20152.8	13238.6
	140.1	25122	26511.9	24265.9	26511.9			140	17310	17377.8	14389.6	17142.9	14624.5			140	22812	23261.6	13063.8	23087.2	13238.2
	140	25202	26779.8	24263.1	26779.8			139.9	20722	19127.8	14383.7	18870.8	14640.6			139.9	28573	27150.1	13038.4	26957.7	13230.8
	139.9	26878	27103.2	24260	27103.2			139.8	21249	21691.2	14370.9	21409	14653.1			139.8	32684	32060.6	12997.9	31847.3	13211.2
	139.8	26848	27502.6	24251.5	27502.6			139.7	26552	25294.5	14357.1	24983.3	14668.3			139.7	38458	37998.6	12946.6	37760.5	13184.6
	139.7	27955	28035	24243	28035			139.6	29629	30118.9	14332.5	29774	14677.4			139.6	42764	44832.7	12880	44564.6	13148.1
	139.6	27831	28803.3	24230.8	28803.3			139.5	35288	36285	14301.7	35900.5	14686.1			139.5	52113	52297.3	12802.1	51990.9	13108.5
	139.5	28734	30027.1	24219	30027.1			139.4	44471	43769.8	14259.4	43338.2	14691			139.4	59304	59958.6	12699.6	59599.5	13058.7
	139.4	32255	32106.8	24204.2	32106.8			139.3	53666	52368.1	14198.5	51878.8	14687.7			139.3	69275	67278	12578.1	66838.6	13017.4
	139.3	36227	35718.4	24177.9	35718.4			139.2	58824	61680.3	14118.9	61116.7	14682.5			139.2	74461	73637.3	12430.2	73063.5	13004
	139.2	44125	41886.6	24138.4	41886.6			139.1	68931	71116.9	14028.8	70449.1	14696.6			139.1	77524	78448.7	12268.5	77636.4	13080.8
	139.1	53645	51901.6	24072.9	51901.6			139	82386	79943.1	13918.1	79112.9	14748.4			139	80895	81254.2	12098.3	80014.5	13337.9
	139	67498	67078.8	23976.1	67078.8			138.9	87367	87398.2	13780.1	86289.8	14888.6			138.9	81459	81855.9	11918.9	79871.6	13903.1
	138.9	89398	88220.7	23833.5	88220.7			138.8	94083	92863.1	13631.8	91253.4	15241.5			138.8	80669	80425.5	11737.5	77210.7	14952.4
	138.8	116737	114959	23618.8	114959			138.7	97492	95962.9	13469.6	93449.6	15983			138.7	78109	77465.4	11557.8	72350.9	16672.2
	138.7	142045	145213	23313.8	145213			138.6	96005	96701.2	13300.3	92621.2	17380.4			138.6	73497	73666.5	11384.2	65843.5	19207.2
	138.6	170075	174923	22925	174923			138.5	97445	95482	13133.5	88851.9	19763.6			138.5	69689	69698.8	11222.3	58338.8	22582.2
	138.5	195610	198296	22443.1	198296			138.4	90910	92996.7	12963.6	82533.4	23426.9			138.4	65869	66019.9	11069.8	50477	26612.7
	138.4	210312	209117	21875.9	209117			138.3	87959	90056.5	12806.5	74332.2	28530.8			138.3	62968	62763.8	10926.9	42818.5	30872.2
	138.3	208642	203775	21258.8	203775			138.2	87684	87271.5	12655	65026	34900.5			138.2	59543	59707.3	10791.2	35788.6	34709.9
	138.2	185949	183897	20645.1	183897			138.1	86199	84834.2	12503.8	55412.6	41925.4			138.1	56463	56362.7	10664	29669.6	37357.1
	138.1	155194	155126	20103.7	155126			138	82273	82396.1	12355.2	46192.6	48558.8			138	51029	52192.3	10544.6	24589.3	38147.6
	138	126728	123709	19661.3	123709			137.9	78103	79126.1	12214.3	37897.7	53442.7			137.9	47761	46959.8	10439	20559.4	36839.5
	137.9	94412	94506.9	19310.6	94506.9			137.8	74091	74045.7	12081.5	30846	55281.2			137.8	42029	40896.8	10341.7	17487	33751.6
	137.8	65767	70444.1	19064.7	70444.1			137.7	68977	66674.9	11956.5	25151.4	53479.9			137.7	34247	34565.5	10259.1	15235.9	29588.7
	137.7	51175	52516.9	18911.7	52516.9			137.6	58933	57481.8	11841.5	20772.8	48550.6			137.6	29161	28573.4	10196.5	13650	25120
	137.6	40225	40275.5	18806	40275.5			137.5	45063	47584.1	11746.6	17565	41765.7			137.5	21889	23376.2	10147.1	12564.2	20959
	137.5	33249	32523.8	18735.9	32523.8			137.4	37694	38156.8	11679.5	15327.8	34508.4			137.4	18638	19234.3	10116.5	11847.5	17503.2
	137.4	28291	27893.2	18688.4	27893.2			137.3	29661	30053.8	11627	13829.1	27851.8			137.3	17328	16177.5	10094.2	11379.6	14892.2
	137.3	26445	25215.9	18656.9	25215.9			137.2	23554	23716.1	11590.7	12869.9	22436.9			137.2	14291	14077	10075.4	11073.4	13078.9
	137.2	25089	23654.1	18631.4	23654.1			137.1	18779	19178.8	11566.6	12281.9	18463.5			137.1	12343	12729	10064.4	10875.7	11917.6
	137.1	23530	22694.7	18610.2	22694.7			137	18305	16187.4	11552	11937	15802.5			137	12318	11908.4	10058.4	10745.2	11221.6
	137	22916	22053.9	18594.1	22053.9			136.9	15252	14352	11538.4	11737.8	14152.6			136.9	11810	11421.9	10052.5	10652.5	10821.9
	136.9	23363	21584	18580	21584			136.8	13429	13296.9	11530.9	11630.4	13197.5			136.8	12648	11133.9	10048	10584	10597.9
	136.8	23555	21211.5	18564.3	21211.5			136.7	13252	12714.5	11527.1	11574.8	12666.8			136.7	12121	10952.7	10041.2	10527.2	10466.7
	136.7	22548	20903	18548	20903			136.6	12608	12393.6	11523.6	11545.7	12371.5			136.6	10965	10831.1	10035.8	10480.8	10386.1
	136.6	21190	20644.7	18534.9	20644.7			136.5	11997	12209.9	11521.5	11531.2	12200			136.5	10528	10743.7	10033.3	10443.5	10333.6
	136.5	20830	20427.2	18526.2	20427.2			136.4	13178	12095.6	11520.5	11524.7	12091.4			136.4	9784	10675.2	10032	10411.8	10295.5
	136.4	20124	20240.1	18518.6	20240.1			136.3	12034	12013.6	11517.1	11518.9	12011.9			136.3	9138	10619.8	10032.7	10385.5	10267
	136.3	20041	20079.3	18513.4	20079.3			136.2	11374	11952.7	11516.1	11516.8	11952			136.2	11403	10573.8	10035	10363.7	10245.1
	136.2	19328	19938.7	18508.4	19938.7			136.1	11715	11904.7	11516.4	11516.7	11904.5			136.1	9675	10528.1	10031.5	10338.5	10221.1
	136.1	19557	19817.2	18505.7	19817.2			136	11384	11864.1	11516	11516.1	11864			136	9965	10491.8	10032.4	10319.8	10204.4
	136	20046	19708.9	18502.2	19708.9			135.9	11456	11830.1	11516.3	11516.3	11830.1			135.9	9992	10458.8	10032.6	10302.1	10189.3
	135.9	18105	19611.1	18497.2	19611.1			135.8	10636	11800.8	11516.4	11516.4	11800.8			135.8	11576	10429.3	10032.7	10286	10176
	135.8	18660	19529.8	18498.5	19529.8			135.7	11003	11777	11518.2	11518.2	11777			135.7	10043	10398.8	10028.6	10267.2	10160.2
	135.7	18837	19455.4	18497.9	19455.4			135.6	11854	11755.8	11519.2	11519.2	11755.8			135.6	10612	10374.8	10028.6	10253.5	10149.8
	135.6	18116	19388.1	18496.8	19388.1			135.5	11428	11735.6	11518.5	11518.5	11735.6			135.5	9326	10351.6	10027.1	10239.6	10139.1
	135.5	19052	19329.7	18498.1	19329.7			135.4	11430	11718.6	11518.7	11518.7	11718.6			135.4	9569	10333.8	10028.9	10229.9	10132.7
	135.4	17314	19274	18496.3	19274			135.3	11265	11703.5	11518.9	11518.9	11703.5			135.3	10448	10317	10030.1	10220.6	10126.6
	135.3	18069	19229.1	18500.1	19229.1			135.2	10766	11690.4	11519.4	11519.4	11690.4			135.2	9771	10299.6	10029	10209.7	10118.9
	135.2	18964	19186.1	18501.5	19186.1			135.1	11178	11679.7	11520.9	11520.9	11679.7			135.1	9558	10285.3	10029.7	10201.4	10113.6
	135.1	18388	19144.1	18500	19144.1			135	10666	11669.5	11521.6	11521.6	11669.5			135	10490	10272.8	10030.9	10194.2	10109.5
	135	18079	19107.5	18500.4	19107.5			134.9	10938	11661.4	11523.3	11523.3	11661.4			134.9	10691	10258.9	10029.7	10185.2	10103.4
	134.9	18051	19074.9	18501.8	19074.9			134.8	10210	11653.7	11524.5	11524.5	11653.7			134.8	10028	10245.5	10028	10176.3	10097.2
	134.8	18319	19045.2	18503.3	19045.2			134.7	10612	11648.3	11527.2	11527.2	11648.3			134.7	11130
	134.7	18657	19017.1	18503.9	19017.1			134.6	11529	11642.8	11529	11529	11642.8			134.6	10940
	134.6	18325	18990.2	18503.4	18990.2			134.5	11907							134.5	11664
	134.5	17310	18966.2	18503.9	18966.2			134.4	12125							134.4	11841
	134.4	17588	18947.4	18507.8	18947.4			134.3	11526							134.3	13243
	134.3	17170	18929.4	18510.9	18929.4			134.2	12708							134.2	13402
	134.2	18573	18914.2	18515.3	18914.2			134.1	12307							134.1	15287
	134.1	17620	18895.7	18515.1	18895.7			134	13183							134	16661
	134	18518	18881.6	18518	18881.6

## Sheet: Figure 1e
	Binding energy (eV)	Intensity (a.u.)	Intensity (a.u.)	Intensity (a.u.)	Intensity (a.u.)			Binding energy (eV)	Intensity (a.u.)	Intensity (a.u.)	Intensity (a.u.)	Intensity (a.u.)	Intensity (a.u.)			Binding energy (eV)	Intensity (a.u.)	Intensity (a.u.)	Intensity (a.u.)	Intensity (a.u.)	Intensity (a.u.)
Control	404	118568	118886	118568	118886		MPA	404	114498						MPA/PEAI	405	114965	115079	114965	114985	115059
	403.9	117896	118906	118568	118906			403.9	109234	109484	109234	109484	-249.758			404.9	115516	115084	114965	114986	115063
	403.8	116074	118930	118571	118930			403.8	107596	109498	109234	109498	-1902.07			404.8	115223	115082	114957	114980	115060
	403.7	117160	118965	118584	118965			403.7	105452	109523	109244	109523	-4071.45			404.7	115030	115085	114954	114978	115060
	403.6	122328	118997	118591	118997			403.6	109758	109563	109266	109563	194.867			404.6	115696	115091	114952	114979	115064
	403.5	120548	119006	118572	119006			403.5	111802	109579	109264	109579	2223.26			404.5	114032	115088	114942	114971	115060
	403.4	118340	119026	118562	119026			403.4	107876	109584	109248	109584	-1707.87			404.4	116938	115109	114955	114986	115078
	403.3	119976	119061	118564	119061			403.3	109864	109614	109257	109614	249.578			404.3	113720	115090	114927	114961	115057
	403.2	110594	119091	118556	119091			403.2	107656	109635	109253	109635	-1979.4			404.2	113976	115117	114944	114981	115080
	403.1	122486	119172	118596	119172			403.1	109680	109672	109262	109672	7.82813			404.1	116475	115142	114958	114998	115101
	403	116572	119199	118577	119199			403	113808	109700	109260	109700	4108.14			404	116935	115133	114936	114981	115088
	402.9	118078	119261	118587	119261			402.9	107920	109706	109233	109706	-1786.23			403.9	116052	115119	114908	114959	115068
	402.8	118214	119323	118589	119323			402.8	110524	109752	109241	109752	4772.38			403.8	116494	115120	114892	114951	115062
	402.7	121478	119392	118591	119392			402.7	112194	109762	109209	109762	2431.92			403.7	114705	115120	114870	114941	115050
	402.6	118116	119455	118577	119455			402.6	111872	109792	109191	109792	2080.33			403.6	114559	115154	114872	114963	115063
	402.5	125886	119547	118579	119547			402.5	107226	109829	109175	109829	-2603.39			403.5	113828	115205	114877	115002	115079
	402.4	118100	119618	118543	119618			402.4	110352	109902	109187	109902	5449.56			403.4	112949	115292	114891	115076	115107
	402.3	121696	119754	118545	119754			402.3	109678	109936	109150	109936	3741.82			403.3	116801	115434	114918	115204	115149
	402.2	120686	119918	118529	119918			402.2	112140	109992	109123	109992	2148.54			403.2	111508	115588	114892	115341	115139
	402.1	119962	120166	118518	120166			402.1	109678	110071	109105	110071	-393.352			403.1	117065	115911	114940	115646	115204
	402	122546	120565	118511	120565			402	109620	110187	109101	110187	-567.398			403	118867	116287	114910	116002	115194
	401.9	125818	121216	118491	121216			401.9	112168	110335	109098	110335	1833.05			402.9	115101	116800	114854	116493	115161
	401.8	122828	122314	118454	122314			401.8	107248	110514	109080	110514	-3265.86			402.8	119632	117552	114851	117221	115183
	401.7	123384	124194	118432	124194			401.7	112126	110793	109091	110793	1333.42			402.7	116806	118433	114784	118073	115144
	401.6	128268	127263	118407	127263			401.6	109038	111148	109072	111148	-2110.21			402.6	119575	119518	114756	119127	115148
	401.5	137784	132031	118358	132031			401.5	112792	111678	109073	111678	1114.48			402.5	121478	120669	114689	120241	115116
	401.4	143206	139047	118261	139047			401.4	113928	112403	109050	112403	3524.77			402.4	122294	121798	114594	121329	115063
	401.3	146188	148813	118136	148813			401.3	116552	113404	109009	113404	5148.45			402.3	121839	122795	114486	122279	115002
	401.2	160656	161548	117996	161548			401.2	114318	114758	108952	114758	-440.023			402.2	122861	123545	114384	122974	114954
	401.1	173542	176945	117782	176945			401.1	116368	116574	108920	116574	-205.914			402.1	125114	123912	114265	123278	114900
	401	194582	194131	117503	194131			401	118674	118848	108875	118848	-173.945			402	123085	123814	114114	123104	114824
	400.9	211134	211524	117117	211524			400.9	117782	121561	108817	121561	-3778.61			401.9	121908	123314	113988	122516	114787
	400.8	226800	227058	116646	227058			400.8	125488	124638	108763	124638	849.508			401.8	124154	122481	113878	121576	114783
	400.7	243280	238385	116095	238385			400.7	128726	127840	108663	127840	886.414			401.7	123622	121392	113734	120357	114770
	400.6	239060	243414	115458	243414			400.6	132098	130884	108543	130884	1214.33			401.6	119278	120229	113596	119031	114794
	400.5	240422	241115	114840	241115			400.5	129960	133336	108402	133336	-3375.95			401.5	119257	119183	113517	117776	114924
	400.4	232720	231804	114211	231804			400.4	137430	134738	108272	134738	2691.48			401.4	116015	118315	113436	116628	115124
	400.3	216260	217180	113618	217180			400.3	131182	134670	108098	134670	-3488.3			401.3	117113	117768	113400	115690	115479
	400.2	199648	199582	113104	199582			400.2	136702	133186	107960	133186	3515.77			401.2	114869	117566	113349	114926	115989
	400.1	185818	181281	112671	181281			400.1	130024	130542	107787	130542	-517.648			401.1	121123	117831	113327	114375	116783
	400	162562	164134	112304	164134			400	126600	127296	107654	127296	-696.18			401	122558	118519	113218	113895	117842
	399.9	154846	149434	112053	149434			399.9	126320	123878	107541	123878	2441.75			400.9	120193	119762	113088	113518	119333
	399.8	134290	137688	111839	137688			399.8	120998	120596	107428	120596	401.945			400.8	122822	121646	112989	113262	121373
	399.7	129024	128987	111726	128987			399.7	117000	117686	107347	117686	-685.727			400.7	123561	124050	112851	113029	123872
	399.6	114758	122891	111640	122891			399.6	115400	115243	107289	115243	157.406			400.6	125780	126788	112702	112823	126667
	399.5	119978	118905	111624	118905			399.5	114808	113280	107241	113280	1527.52			400.5	125705	129320	112519	112608	129232
	399.4	113762	116367	111582	116367			399.4	106980	111765	107195	111765	-4784.89			400.4	131307	130814	112335	112404	130744
	399.3	114832	114846	111571	114846			399.3	109640	110677	107196	110677	-1036.91			400.3	134582	130419	112070	112128	130361
	399.2	111442	113934	111555	113934			399.2	111322	109878	107182	109878	1444.28			400.2	127633	128224	111755	111805	128174
	399.1	115346	113402	111556	113402			399.1	106880	109297	107157	109297	-2417			400.1	123904	125186	111534	111578	125142
	399	115170	113054	111537	113054			399	108068	108906	107159	108906	-838.203			400	123138	122082	111361	111401	122042
	398.9	114970	112819	111518	112819			398.9	106292	108620	107153	108620	-2328.38			399.9	119353	119331	111196	111233	119294
	398.8	111916	112646	111501	112646			398.8	107578	108420	107158	108420	-841.969			399.8	115315	117139	111082	111116	117105
	398.7	113792	112523	111499	112523			398.7	111384	108261	107156	108261	3122.66			399.7	116918	115515	111023	111054	115485
	398.6	111434	112413	111488	112413			398.6	109276	108113	107131	108113	1163.18			399.6	114265	114310	110941	110969	114282
	398.5	116694	112330	111488	112330			398.5	104054	107999	107118	107999	-3945.39			399.5	109917	113482	110894	110921	113456
	398.4	109848	112231	111462	112231			398.4	106136	107933	107136	107933	-1797.38			399.4	112536	112956	110908	110932	112932
	398.3	109376	112176	111470	112176			398.3	104778	107867	107142	107867	-3089.22			399.3	112272	112557	110885	110908	112534
	398.2	111328	112130	111480	112130			398.2	105798	107819	107156	107819	-2020.83			399.2	110625	112266	110866	110887	112245
	398.1	104290	112082	111481	112082			398.1	107442	107772	107164	107772	-330.195			399.1	108353	112066	110869	110889	112046
	398	109084	112074	111517	112074			398	107316	107722	107163	107722	-406.234			399	111955	111942	110904	110923	111923
	397.9	106064	112046	111529	112046			397.9	105214	107678	107162	107678	-2464.5			398.9	111195	111799	110890	110907	111781
	397.8	108438	112038	111557	112038			397.8	105228	107652	107174	107652	-2424.02			398.8	113145	111689	110886	110902	111673
	397.7	112394	112022	111572	112022			397.7	114794	107630	107185	107630	7164.44			398.7	114288	111570	110854	110870	111554
	397.6	110972	111989	111568	111989			397.6	107394	107553	107140	107553	-159.352			398.6	116439	111447	110806	110821	111432
	397.5	112476	111966	111571	111966			397.5	113176	107524	107138	107524	5651.78			398.5	109472	111305	110727	110741	111291
	397.4	112612	111937	111567	111937			397.4	107408	107463	107102	107463	-55.0859			398.4	117570	111268	110745	110758	111255
	397.3	111374	111910	111561	111910			397.3	107874	107439	107100	107439	435.398			398.3	113621	111125	110650	110662	111113
	397.2	110818	111891	111562	111891			397.2	105262	107413	107096	107413	-2151.38			398.2	110608	111043	110608	110620	111031
	397.1	111566	111876	111566	111876			397.1	102838	107406	107106	107406	-4567.57			398.1	114492
	397	113116						397	107132	107414	107132	107414	-281.945			398	109641

## Sheet: Figure 1f
	Binding energy (eV)	Intensity (a.u.)	Intensity (a.u.)	Intensity (a.u.)	Intensity (a.u.)			Binding energy (eV)	Intensity (a.u.)	Intensity (a.u.)	Intensity (a.u.)	Intensity (a.u.)	Intensity (a.u.)	Intensity (a.u.)	Intensity (a.u.)			Binding energy (eV)	Intensity (a.u.)	Intensity (a.u.)	Intensity (a.u.)	Intensity (a.u.)	Intensity (a.u.)	Intensity (a.u.)	Intensity (a.u.)
Control	538	48876	48876	48876	48876		MPA	538	31664								MPA/PEAI	538	47376
	537.9	49686	48876	48876	48876			537.9	29597									537.9	46701
	537.8	50341.5	48874.8	48874.8	48874.8			537.8	28682									537.8	46266	46311.6	46266	46281.1	46266	46266	46296.5
	537.7	46612.5	48872.7	48872.7	48872.7			537.7	30505	30563.8	30505	30563.8	30505	30505	30505			537.7	45859	46313.6	46266	46281.6	46266	46266	46298
	537.6	49948.5	48876	48876	48876			537.6	31562	30565.5	30505	30565.5	30505	30505	30505			537.6	47930	46315.9	46266.2	46282.2	46266.2	46266.2	46299.9
	537.5	49374	48874.4	48874.4	48874.4			537.5	31800	30566.7	30504.3	30566.7	30504.3	30504.3	30504.3			537.5	47295	46317.4	46265.4	46281.9	46265.4	46265.4	46300.9
	537.4	50581.5	48873.7	48873.7	48873.7			537.4	30540	30567.8	30503.5	30567.8	30503.5	30503.5	30503.5			537.4	48466	46319.3	46264.9	46281.9	46264.9	46264.9	46302.3
	537.3	50728.5	48871.2	48871.2	48871.2			537.3	28713	30569.8	30503.5	30569.8	30503.5	30503.5	30503.5			537.3	47555	46320.9	46263.8	46281.4	46263.8	46263.8	46303.3
	537.2	49045.5	48868.4	48868.4	48868.4			537.2	30010	30573	30504.6	30573	30504.6	30504.6	30504.6			537.2	48708	46323.1	46263.2	46281.3	46263.2	46263.2	46304.9
	537.1	48001.5	48868.2	48868.2	48868.2			537.1	30799	30575.5	30504.9	30575.5	30504.9	30504.9	30504.9			537.1	45218	46325	46262	46280.8	46262	46262	46306.2
	537	47481	48869.5	48869.5	48869.5			537	30486	30577.7	30504.8	30577.7	30504.8	30504.8	30504.8			537	46127	46328.8	46262.5	46281.9	46262.5	46262.5	46309.4
	536.9	51624	48871.5	48871.5	48871.5			536.9	30855	30580.1	30504.8	30580.1	30504.8	30504.8	30504.8			536.9	45230	46332.5	46262.5	46282.6	46262.5	46262.5	46312.4
	536.8	47910	48867.5	48867.5	48867.5			536.8	29299	30582.5	30504.5	30582.5	30504.5	30504.5	30504.5			536.8	47288	46336.9	46263.1	46283.8	46263.1	46263.1	46316.1
	536.7	51826.5	48868.9	48868.9	48868.9			536.7	29440	30585.9	30505.3	30585.9	30505.3	30505.3	30505.3			536.7	44355	46340.7	46262.5	46284.1	46262.5	46262.5	46319.1
	536.6	47527.5	48864.5	48864.5	48864.5			536.6	30924	30589.4	30506	30589.4	30506	30506	30506			536.6	44155	46346.3	46263.5	46285.8	46263.5	46263.5	46324
	536.5	47830.5	48866.5	48866.5	48866.5			536.5	30806	30592.1	30505.7	30592.1	30505.7	30505.7	30505.7			536.5	45331	46352.4	46264.5	46287.7	46264.5	46264.5	46329.3
	536.4	48982.5	48868	48868	48868			536.4	30990	30595.1	30505.5	30595.1	30505.5	30505.5	30505.5			536.4	46461	46358.6	46265	46289	46265	46265	46334.6
	536.3	49051.5	48867.8	48867.8	48867.8			536.3	29856	30598.1	30505.2	30598.1	30505.2	30505.2	30505.2			536.3	46803	46364.7	46264.9	46289.8	46264.9	46264.9	46339.8
	536.2	50815.5	48867.6	48867.6	48867.6			536.2	29810	30602	30505.6	30602	30505.6	30505.6	30505.6			536.2	44732	46371.4	46264.6	46290.5	46264.6	46264.6	46345.5
	536.1	46497	48864.7	48864.7	48864.7			536.1	31150	30606.1	30506	30606.1	30506	30506	30506.1			536.1	46008	46379.9	46265.4	46292.3	46265.4	46265.4	46353
	536	47613	48868.2	48868.2	48868.2			536	30070	30609.7	30505.6	30609.7	30505.6	30505.6	30505.7			536	45266	46388.9	46265.5	46293.5	46265.5	46265.5	46360.9
	535.9	50053.5	48870	48870	48870			535.9	29314	30614.2	30505.9	30614.1	30505.9	30505.9	30506.1			535.9	46926	46399.7	46266	46295.2	46266	46266	46370.5
	535.8	49335	48868.3	48868.3	48868.3			535.8	31009	30619.7	30506.6	30619.2	30506.6	30506.6	30507.1			535.8	46474	46411.9	46265.7	46296.1	46265.7	46265.7	46381.5
	535.7	47292	48867.6	48867.6	48867.6			535.7	30568	30624.8	30506.3	30623.6	30506.3	30506.3	30507.6			535.7	45110	46428.2	46265.6	46297.3	46265.6	46265.6	46396.5
	535.6	51196.5	48869.9	48869.9	48869.9			535.6	30455	30631.8	30506.3	30628.5	30506.3	30506.3	30509.6			535.6	46388	46452.3	46266.1	46299.2	46266.1	46266.1	46419.1
	535.5	48831	48866.5	48866.5	48866.5			535.5	31620	30642	30506.3	30633.9	30506.3	30506.3	30514.5			535.5	48064	46489	46266.1	46300.7	46266.1	46266.1	46454.4
	535.4	47506.5	48866.6	48866.6	48866.6			535.4	29095	30658.1	30505.6	30638.8	30505.6	30505.7	30524.9			535.4	46121	46550	46265.2	46301.4	46265.2	46265.2	46513.8
	535.3	50407.5	48868.6	48868.6	48868.6			535.3	29519	30689.1	30506.5	30645.7	30506.5	30506.5	30549.9			535.3	44890	46658.3	46265.2	46303.2	46265.3	46265.4	46620.2
	535.2	46531.5	48866.3	48866.3	48866.3			535.2	29781	30746.1	30507.1	30652.8	30507.1	30507.2	30600.3			535.2	48418	46848.5	46265.9	46305.7	46265.9	46266.3	46808.3
	535.1	45082.5	48869.7	48869.7	48869.7			535.1	30529	30851.5	30507.6	30660.2	30507.6	30507.8	30698.6			535.1	48971	47174.3	46264.9	46306.6	46264.9	46265.8	47131.6
	535	49723.5	48875.3	48875.3	48875.3			535	31326	31041.5	30507.5	30667.5	30507.5	30508.3	30880.8			535	46948	47718.6	46263.5	46307.4	46263.7	46265.8	47672.4
	534.9	51355.5	48874	48874	48874			534.9	29805	31372.2	30507	30675	30507	30508.7	31202.6			534.9	49232	48593.4	46263.2	46309.3	46263.5	46268.3	48541.9
	534.8	47890.5	48870.4	48870.4	48870.4			534.8	32977	31924	30507.5	30684	30507.5	30511.4	31743.5			534.8	48983	49934.4	46261.8	46310.3	46262.3	46272.9	49874.1
	534.7	52500	48871.9	48871.8	48871.9			534.7	31139	32794.1	30506	30691.7	30506	30514.6	32599.7			534.7	50472	51891.6	46260.4	46311.7	46261.6	46284.1	51815.5
	534.6	46176	48866.6	48866.5	48866.6			534.6	34888	34102.3	30505.6	30701.3	30505.6	30524.1	33888.1			534.6	54453	54605.4	46258.3	46312.5	46260.7	46306.9	54500.4
	534.5	48591	48870.6	48870.4	48870.6			534.5	37865	35956.3	30502.9	30709.4	30502.9	30540.9	35711.8			534.5	59463	58163.5	46254.3	46311.6	46259	46349.8	58006.1
	534.4	49467	48871.3	48870.9	48871.3			534.4	39732	38440.1	30498.3	30716.6	30498.4	30573.4	38146.7			534.4	62570	62571.1	46247.8	46308.5	46256.9	46428.6	62320.5
	534.3	48996	48870.8	48870	48870.8			534.3	40886	41576.7	30492.6	30723.6	30492.7	30635.4	41202.9			534.3	67721	67713.8	46239.8	46304.2	46257	46569.5	67302.5
	534.2	47092.5	48871.5	48869.8	48871.5			534.2	47046	45289.6	30486.2	30731	30486.5	30747.3	44783.4			534.2	74402	73325.7	46229.3	46297.7	46260.9	46808	72646.9
	534.1	47338.5	48875.8	48872.4	48875.8			534.1	47706	49396.3	30476	30736	30476.5	30935.5	48676.3			534.1	77443	79026.8	46215.4	46288.4	46272	47193.8	77919
	534	50215.5	48881.3	48874.7	48881.3			534	52302	53608.6	30465.4	30741.9	30466.6	31243	52553.3			534	84550	84346.2	46200.1	46277.9	46298.8	47791.7	82578.1
	533.9	48964.5	48885	48872.7	48885			533.9	57351	57574.4	30451.9	30746.6	30454.5	31717.7	56011.2			533.9	89239	88817	46181.3	46264.5	46348.8	48674.2	86073.3
	533.8	51478.5	48894.8	48872.6	48894.8			533.8	60185	60940.6	30435.3	30750	30440.9	32418.2	58637.5			533.8	91697	92068	46160.1	46249.4	46437.5	49920.1	87941.5
	533.7	48138	48907.9	48868.7	48907.9			533.7	62532	63421.2	30417	30753.8	30428.4	33404	60085.9			533.7	93834	93913.1	46137.8	46233.7	46584.7	51595.9	87912
	533.6	48805.5	48936.5	48869.8	48936.5			533.6	65543	64871.1	30397.2	30758.5	30419.9	34726.9	60157.3			533.6	96004	94420.8	46114.3	46217.7	46816.3	53743.9	85986
	533.5	46480.5	48980.2	48869.9	48980.2			533.5	67758	65306.6	30375.5	30764	30419.2	36411.4	58838.4			533.5	94501	93887.3	46089.8	46201.6	47163.3	56354.8	82437.1
	533.4	48291	49050.4	48873.4	49050.4			533.4	65557	64903.5	30352.4	30771.3	30433.7	38447.1	56308.7			533.4	89565	92748.9	46066.1	46187.3	47665.3	59362.1	77732.4
	533.3	48342	49150	48874.2	49150			533.3	65980	63941.4	30330.7	30783.6	30476.9	40775	52898.1			533.3	91482	91458.5	46044.7	46177	48366	62626.9	72422.7
	533.2	51897	49291.9	48875	49291.9			533.2	61764	62725.6	30308.7	30799.9	30563.1	43270.2	49018.5			533.2	90410	90380.6	46022.4	46167.9	49303.9	65929.2	67046.7
	533.1	51264	49482.5	48870.6	49482.5			533.1	59059	61515.6	30289.3	30823.8	30717.7	45764.7	45077.2			533.1	92620	89730.2	46000.6	46163.2	50520.2	69009.7	62038.9
	533	52027.5	49738.5	48867.1	49738.5			533	59327	60471.6	30271.6	30855.4	30969.4	48043.9	41417.6			533	88254	89550.5	45977.7	46163.9	52040.3	71578.7	57700.7
	532.9	47368.5	50066.8	48862.5	50066.8			532.9	60066	59638.6	30253.7	30894.2	31353.4	49888	38264			532.9	90516	89743.8	45956.9	46179.1	53878.9	73380.1	54176.4
	532.8	52426.5	50480.5	48864.7	50480.5			532.8	58567	58974.3	30235.3	30942	31912.5	51102.6	35723			532.8	91107	90120.6	45935.1	46216.8	56020.2	74215.4	51473.3
	532.7	54837	50963.2	48859.4	50963.2			532.7	59388	58397	30217.8	31003.5	32692.1	51551.4	33803.3			532.7	88446	90479.7	45912.9	46297.7	58417.8	73989.4	49513.5
	532.6	49408.5	51509.3	48850.7	51509.3			532.6	57457	57829.4	30199.8	31083.3	33732.1	51180.6	32432.8			532.6	90579	90669.2	45892	46458.7	60997.6	72726.1	48162.8
	532.5	49231.5	52110.4	48849.9	52110.4			532.5	58818	57246.7	30183	31193.2	35060.8	50032.3	31509.4			532.5	89926	90621.4	45870.1	46753.6	63642.9	70561.2	47273.9
	532.4	52114.5	52730.2	48849.3	52730.2			532.4	56352	56682.6	30165.3	31349.5	36682.3	48230.3	30916.6			532.4	91021	90376.3	45848.4	47270.1	66218.4	67721	46712.1
	532.3	52615.5	53328.2	48844.5	53328.2			532.3	57046	56230.8	30149.2	31585.3	38574.6	45963.7	30554.7			532.3	90060	90065.4	45826.2	48129.5	68570.1	64477.8	46366.8
	532.2	56052	53866.1	48839	53866.1			532.2	56110	56013.2	30132.6	31948.1	40669.8	43451.7	30341.4			532.2	90492	89892.2	45804.5	49489.5	70540	61117.8	46158.4
	532.1	54765	54299.2	48828.5	54299.2			532.1	55253	56157.8	30116.6	32514.1	42868.3	40906	30219			532.1	91315	90091.9	45782.6	51535.7	71988.7	57884.7	46030.6
	532	54027	54597.6	48819.8	54597.6			532	54278	56772.6	30101.1	33387.2	45029.5	38510.1	30149			532	90933	90894.5	45760.2	54452.8	72804.9	54969.2	45948.2
	531.9	53571	54734.7	48812.1	54734.7			531.9	58446	57935.6	30086.2	34700.6	46995.2	36390.8	30107.6			531.9	91068	92480.7	45738	58393.6	72925.9	52484.4	45890.8
	531.8	55860	54697.3	48805.2	54697.3			531.8	60089	59688.8	30068.7	36602.3	48599.8	34614.8	30077.8			531.8	94185	94935.7	45715.8	63423.8	72339.9	50472.7	45846.6
	531.7	54895.5	54484	48794.8	54484			531.7	64336	62040	30050.1	39234.1	49698.1	33204.3	30053.8			531.7	100242	98199.1	45692	69455.9	71089.5	48921.8	45807.7
	531.6	54154.5	54117.2	48785.9	54117.2			531.6	64795	64956.5	30029	42694.8	50184.6	32133.6	30030.4			531.6	100834	102046	45665.2	76231.3	69264.5	47775.8	45769.6
	531.5	53937	53627	48778.1	53627			531.5	68170	68344.5	30007.5	46988.5	50011.7	31358.8	30008.1			531.5	105852	106069	45638.1	83284	66999.9	46966.3	45733.4
	531.4	52038	53050.9	48770.5	53050.9			531.4	71306	72030.1	29984	51986.2	49193.1	30818.6	29984.2			531.4	107976	109719	45608.5	89990.1	64444.7	46413.2	45696.1
	531.3	52170	52432.6	48765.7	52432.6			531.3	74912	75737.2	29958.5	57395.9	47804	30454.2	29958.6			531.3	112702	112366	45577.9	95638.7	61755.6	46047.1	45658.7
	531.2	52767	51809.9	48760.7	51809.9			531.2	78984	79061.1	29930.8	62737.1	45971.5	30214.1	29930.8			531.2	116487	113405	45544.9	99530.6	59081	45808.4	45619.8
	531.1	53097	51215.3	48754.9	51215.3			531.1	82766	81484.1	29900.5	67379.6	43849.3	30056.3	29900.5			531.1	112421	112386	45510.1	101142	56541.4	45652.4	45579.6
	531	48831	50675.7	48748.5	50675.7			531	81451	82412	29867.9	70593	41604.6	29950.3	29867.9			531	109989	109139	45477.2	100241	54235.7	45551.3	45542
	530.9	49960.5	50213.5	48748.4	50213.5			530.9	82063	81350.6	29836.1	71754.2	39390.6	29878	29836.1			530.9	102621	103825	45445.5	96953.2	52219.5	45482.7	45506
	530.8	50149.5	49827.4	48746.6	49827.4			530.8	76991	78141.7	29803.9	70596.9	37328.2	29824.4	29803.9			530.8	96970	96902	45417.5	91724.9	50520.1	45435.4	45474
	530.7	50188.5	49518.5	48744.6	49518.5			530.7	75017	73118.7	29774.8	67375.2	35508.6	29784.5	29774.8			530.7	87470	89023.6	45392.2	85217.4	49136.9	45400.5	45445.2
	530.6	48708	49280.2	48742.4	49280.2			530.6	65714	66937.5	29746.9	62706.5	33973.5	29751.3	29746.9			530.6	80675	80877.1	45371.5	78147	48048.1	45375.2	45421.3
	530.5	48672	49105.2	48742.5	49105.2			530.5	60648	60343.3	29724.7	57326.4	32739.7	29726.6	29724.7			530.5	74651	73097.7	45354.2	71185.2	47218.1	45355.8	45401
	530.4	47176.5	48980.1	48742.6	48980.1			530.4	54872	53951.1	29705.6	51869.5	31786.4	29706.4	29705.6			530.4	64330	66154.1	45339.8	64844.8	46604.3	45340.4	45384
	530.3	47461.5	48895.8	48744.9	48895.8			530.3	46451	48201.4	29690.1	46812.1	31079.2	29690.4	29690.1			530.3	60952	60328.3	45330.4	59450.9	46165.8	45330.7	45372.2
	530.2	49144.5	48839.8	48746.8	48839.8			530.2	44424	43360.3	29679.8	42462.8	30577.2	29679.9	29679.8			530.2	55440	55718.6	45322.8	55141.2	45860.5	45322.9	45362.2
	530.1	48310.5	48801.8	48746.2	48801.8			530.1	38924	39507.2	29670.7	38946.4	30231.4	29670.7	29670.7			530.1	53409	52262.3	45317.8	51887.7	45654.9	45317.8	45355.2
	530	47721	48779.2	48746.8	48779.2			530	36263	36605.8	29665	36266.7	30004.1	29665	29665			530	50334	49804.7	45313.8	49563.3	45519.7	45313.8	45349.3
	529.9	48249	48766.6	48748.3	48766.6			529.9	34863	34522.8	29660.9	34324.4	29859.3	29660.9	29660.9			529.9	48334	48141.4	45311.4	47985.2	45433.9	45311.4	45345
	529.8	50140.5	48759	48749.1	48759			529.8	33399	33088.7	29657.7	32976.5	29770	29657.7	29657.7			529.8	48634	47066.8	45309.9	46963.8	45380.9	45309.9	45341.9
	529.7	47433	48752.3	48747	48752.3			529.7	33082	32136	29655.4	32074.5	29716.9	29655.4	29655.4			529.7	46116	46402.1	45308.2	46331.5	45348.3	45308.2	45338.7
	529.6	48675	48751.7	48748.9	48751.7			529.6	31559	31515.3	29653.3	31482.8	29685.8	29653.3	29653.3			529.6	44826	46006.8	45307.8	45955.6	45329.9	45307.8	45336.9
	529.5	50083.5	48750.4	48749.1	48750.4			529.5	31664	31114.1	29652.1	31097.4	29668.8	29652.1	29652.1			529.5	47093	45778.8	45308.1	45739.2	45319.9	45308.1	45335.8
	529.4	48765	48747.8	48747.1	48747.8			529.4	31565	30849.6	29650.9	30841.3	29659.1	29650.9	29650.9			529.4	46071	45647.9	45307.2	45615.2	45313.4	45307.2	45333.7
	529.3	49096.5	48747.4	48747.1	48747.4			529.3	30395	30668.3	29649.7	30664.3	29653.7	29649.7	29649.7			529.3	46034	45572.9	45306.8	45544.4	45310	45306.8	45332.2
	529.2	48498	48746.7	48746.6	48746.7			529.2	30654	30537.8	29649.2	30536	29651.1	29649.2	29649.2			529.2	45959	45528	45306.5	45502.2	45308	45306.5	45330.7
	529.1	49536	48747	48746.9	48747			529.1	28997	30437.8	29648.6	30436.9	29649.4	29648.6	29648.6			529.1	43575	45499.2	45306.2	45475.2	45306.9	45306.2	45329.4
	529	46999.5	48745.8	48745.8	48745.8			529	31525	30358.2	29649	30357.9	29649.4	29649	29649			529	46521	45480	45307	45457.4	45307.4	45307	45329.3
	528.9	47446.5	48748.3	48748.3	48748.3			528.9	28106	30290.4	29647.8	30290.2	29648	29647.8	29647.8			528.9	44880	45464.1	45306.4	45442.6	45306.6	45306.4	45327.8
	528.8	49992	48750.2	48750.2	48750.2			528.8	30240	30234.2	29648.8	30234.2	29648.9	29648.8	29648.8			528.8	45103	45451.7	45306.6	45431.1	45306.7	45306.6	45327.2
	528.7	49116	48748.4	48748.4	48748.4			528.7	30288	30184.3	29648.4	30184.3	29648.5	29648.4	29648.4			528.7	47008	45441	45306.7	45421.3	45306.8	45306.7	45326.5
	528.6	48793.5	48747.9	48747.9	48747.9			528.6	30312	30140.4	29648	30140.4	29648	29648	29648			528.6	44718	45430.7	45305.9	45411.7	45305.9	45305.9	45324.9
	528.5	47635.5	48747.8	48747.8	48747.8			528.5	29407	30101.6	29647.6	30101.6	29647.6	29647.6	29647.6			528.5	45680	45422.6	45306.2	45404.3	45306.2	45306.2	45324.4
	528.4	47871	48749.4	48749.4	48749.4			528.4	30164	30067.6	29647.8	30067.6	29647.8	29647.8	29647.8			528.4	45611	45414.9	45306	45397.2	45306	45306	45323.6
	528.3	46711.5	48750.7	48750.7	48750.7			528.3	29931	30036.8	29647.5	30036.8	29647.5	29647.5	29647.5			528.3	46417	45407.9	45305.8	45390.9	45305.8	45305.8	45322.8
	528.2	48177	48753.7	48753.7	48753.7			528.2	29317	30009.4	29647.3	30009.4	29647.3	29647.3	29647.3			528.2	46371	45401.1	45305.3	45384.8	45305.3	45305.3	45321.7
	528.1	48969	48754.6	48754.6	48754.6			528.1	30059	29985	29647.5	29985	29647.5	29647.5	29647.5			528.1	46506	45395	45304.8	45379.2	45304.8	45304.8	45320.6
	528	48600	48754.2	48754.2	48754.2			528	30758	29962.6	29647.2	29962.6	29647.2	29647.2	29647.2			528	44474	45389.2	45304.2	45374	45304.2	45304.2	45319.4
	527.9	49630.5	48754.5	48754.5	48754.5			527.9	28042	29941.8	29646.5	29941.8	29646.5	29646.5	29646.5			527.9	44770	45385	45304.6	45370.2	45304.6	45304.6	45319.3
	527.8	50704.5	48753.2	48753.2	48753.2			527.8	31509	29924.6	29647.5	29924.6	29647.5	29647.5	29647.5			527.8	44704	45380.9	45304.8	45366.6	45304.8	45304.8	45319.1
	527.7	49612.5	48750.3	48750.3	48750.3			527.7	28808	29906.8	29646.4	29906.8	29646.4	29646.4	29646.4			527.7	44920	45377.2	45305.1	45363.4	45305.1	45305.1	45318.9
	527.6	47845.5	48749.1	48749.1	48749.1			527.6	30131	29892.2	29646.9	29892.2	29646.9	29646.9	29646.9			527.6	45222	45373.8	45305.3	45360.4	45305.3	45305.3	45318.7
	527.5	48034.5	48750.4	48750.4	48750.4			527.5	32389	29878	29646.6	29878	29646.6	29646.6	29646.6			527.5	43087	45370.4	45305.4	45357.5	45305.4	45305.4	45318.3
	527.4	45736.5	48751.4	48751.4	48751.4			527.4	30773	29863.5	29644.9	29863.5	29644.9	29644.9	29644.9			527.4	44725	45368.4	45306.5	45355.8	45306.5	45306.5	45319
	527.3	45825	48755.8	48755.8	48755.8			527.3	29812	29851.1	29644.2	29851.1	29644.2	29644.2	29644.2			527.3	46445	45365.8	45306.8	45353.6	45306.8	45306.8	45318.9
	527.2	50986.5	48760.1	48760.1	48760.1			527.2	29384	29840.2	29644.1	29840.2	29644.1	29644.1	29644.1			527.2	43285	45362.5	45306.2	45350.7	45306.2	45306.2	45318
	527.1	49492.5	48756.9	48756.9	48756.9			527.1	30233	29830.3	29644.3	29830.3	29644.3	29644.3	29644.3			527.1	43415	45361	45307.2	45349.5	45307.2	45307.2	45318.6
	527	49830	48755.8	48755.8	48755.8			527	30222	29820.7	29643.9	29820.7	29643.9	29643.9	29643.9			527	42676	45359.6	45308.1	45348.5	45308.1	45308.1	45319.2
	526.9	47595	48754.2	48754.2	48754.2			526.9	28843	29811.8	29643.5	29811.8	29643.5	29643.5	29643.5			526.9	45717	45358.7	45309.4	45347.9	45309.4	45309.4	45320.2
	526.8	50818.5	48755.9	48755.9	48755.9			526.8	30360	29804.3	29644	29804.3	29644	29644	29644			526.8	43616	45356.4	45309.2	45345.9	45309.2	45309.2	45319.7
	526.7	48505.5	48752.9	48752.9	48752.9			526.7	28553	29796.4	29643.6	29796.4	29643.6	29643.6	29643.6			526.7	44403	45355.3	45310	45345.1	45310	45310	45320.2
	526.6	49090.5	48753.3	48753.3	48753.3			526.6	29316	29790.2	29644.3	29790.2	29644.3	29644.3	29644.3			526.6	43055	45354	45310.5	45344.1	45310.5	45310.5	45320.4
	526.5	50245.5	48752.8	48752.8	48752.8			526.5	28036	29783.9	29644.5	29783.9	29644.5	29644.5	29644.5			526.5	44530	45353.4	45311.6	45343.7	45311.6	45311.6	45321.2
	526.4	50392.5	48750.6	48750.6	48750.6			526.4	32108	29778.8	29645.5	29778.8	29645.5	29645.5	29645.5			526.4	45073	45352.2	45312	45342.8	45312	45312	45321.3
	526.3	48534	48748.2	48748.2	48748.2			526.3	29571	29771.7	29644	29771.7	29644	29644	29644			526.3	43309	45350.8	45312.1	45341.6	45312.1	45312.1	45321.2
	526.2	52918.5	48748.5	48748.5	48748.5			526.2	29644	29766.4	29644	29766.4	29644	29644	29644			526.2	44911	45350.3	45313.1	45341.4	45313.1	45313.1	45322
	526.1	49696.5	48742.4	48742.4	48742.4			526.1	29047									526.1	45861	45349.2	45313.3	45340.5	45313.3	45313.3	45321.9
	526	48741	48741	48741	48741			526	28766									526	45313	45347.7	45313	45339.2	45313	45313	45321.4

## Sheet: Figure 2a
		Control	MPA	MPA/PEAI			Control	MPA	MPA/PEAI
	Energy (eV)	Intensity (a.u.)	Intensity (a.u.)	Intensity (a.u.)		Energy (eV)	Intensity (a.u.)	Intensity (a.u.)	Intensity (a.u.)
	3	0.02321	0.01928	0.00993		-4.22	1	1	1
	3.05	0.0214	0.01781	0.00965		-4.17	0.99301	0.95614	0.92525
	3.1	0.02142	0.01734	0.00966		-4.12	0.91107	0.91984	0.94093
	3.15	0.01888	0.01836	0.00966		-4.07	0.89322	0.89599	0.89305
	3.2	0.01969	0.01695	0.0093		-4.02	0.83891	0.88506	0.90074
	3.25	0.01881	0.01565	0.0094		-3.97	0.80894	0.84319	0.84072
	3.3	0.01836	0.01699	0.0094		-3.92	0.80407	0.79569	0.79383
	3.35	0.01719	0.01577	0.0094		-3.87	0.75645	0.82182	0.83808
	3.4	0.01719	0.01587	0.00984		-3.82	0.77723	0.82079	0.79832
	3.45	0.01682	0.017	0.00954		-3.77	0.74629	0.79206	0.75981
	3.5	0.01657	0.01623	0.00994		-3.72	0.72602	0.80431	0.74611
	3.55	0.01641	0.01523	0.00931		-3.67	0.71475	0.78898	0.76225
	3.6	0.01696	0.01642	0.01003		-3.62	0.71333	0.75621	0.7507
	3.65	0.01639	0.01536	0.0103		-3.57	0.69841	0.78335	0.71324
	3.7	0.01603	0.01704	0.01041		-3.52	0.66272	0.75714	0.67068
	3.75	0.01655	0.01691	0.01133		-3.47	0.66832	0.74494	0.66773
	3.8	0.01548	0.01767	0.01138		-3.42	0.66696	0.72215	0.63633
	3.85	0.01708	0.01763	0.0119		-3.37	0.64871	0.70764	0.6333
	3.9	0.01718	0.01728	0.01164		-3.32	0.63435	0.70465	0.60476
	3.95	0.01622	0.01786	0.01234		-3.27	0.61625	0.70231	0.59039
	4	0.01676	0.01902	0.01314		-3.22	0.60863	0.65599	0.56261
	4.05	0.01751	0.01885	0.01403		-3.17	0.57029	0.67615	0.57901
	4.1	0.01879	0.0201	0.01551		-3.12	0.55345	0.63749	0.56122
	4.15	0.01867	0.02139	0.02104		-3.07	0.55109	0.63768	0.5308
	4.2	0.01877	0.02281	0.05033		-3.02	0.54624	0.66672	0.53203
	4.25	0.01955	0.02723	0.12837		-2.97	0.52031	0.61758	0.54075
	4.3	0.0211	0.04912	0.24147		-2.92	0.49484	0.62514	0.48674
	4.35	0.02401	0.13094	0.36687		-2.87	0.46793	0.6046	0.448
	4.4	0.02851	0.28541	0.51438		-2.82	0.45608	0.58412	0.441
	4.45	0.03216	0.4668	0.65759		-2.77	0.43111	0.57606	0.4057
	4.5	0.04258	0.61698	0.76618		-2.72	0.42839	0.50665	0.3593
	4.55	0.08322	0.7052	0.82989		-2.67	0.40478	0.45914	0.3161
	4.6	0.24041	0.74809	0.8695		-2.62	0.37861	0.40761	0.27188
	4.65	0.5142	0.76532	0.88469		-2.57	0.34236	0.3444	0.23512
	4.7	0.78288	0.79497	0.90487		-2.52	0.33546	0.29073	0.18566
	4.75	0.92856	0.80696	0.93048		-2.47	0.31549	0.24824	0.16252
	4.8	0.99319	0.82235	0.94515		-2.42	0.3042	0.18472	0.13582
	4.85	1	0.8458	0.96748		-2.37	0.27872	0.15763	0.10298
	4.9	0.98517	0.86913	0.98121		-2.32	0.25493	0.115	0.08024
	4.95	0.95319	0.8889	0.99308		-2.27	0.23491	0.09599	0.06714
	5	0.91035	0.9136	0.99749		-2.22	0.22047	0.07573	0.0573
	5.05	0.86158	0.93591	1		-2.17	0.19479	0.06428	0.05451
	5.1	0.82556	0.95693	0.99039		-2.12	0.17856	0.04872	0.04945
	5.15	0.7893	0.9778	0.98313		-2.07	0.15889	0.04233	0.04098
	5.2	0.73549	0.98695	0.96741		-2.02	0.14345	0.03783	0.03503
	5.25	0.69836	0.99403	0.95284		-1.97	0.11777	0.02851	0.02981
	5.3	0.66671	0.99087	0.93705		-1.92	0.10216	0.02774	0.02778
	5.35	0.6296	1	0.91357		-1.87	0.08376	0.01761	0.02861
	5.4	0.60668	0.98968	0.88889		-1.82	0.06754	0.01884	0.02333
	5.45	0.5703	0.97927	0.86177		-1.77	0.05249	0.02099	0.0229
	5.5	0.53969	0.96433	0.83788		-1.72	0.04255	0.02551	0.02325
	5.55	0.51631	0.9584	0.81403		-1.67	0.04079	0.01959	0.02278
	5.6	0.49185	0.94538	0.78839		-1.62	0.02934	0.01301	0.01589
	5.65	0.46937	0.93471	0.75935		-1.57	0.02619	0.01457	0.01314
	5.7	0.4488	0.91929	0.7452		-1.52	0.02064	0.01606	0.01198
	5.75	0.42876	0.90463	0.72244		-1.47	0.02238	0.01645	0.01139
	5.8	0.40683	0.89329	0.69716		-1.42	0.01138	0.00865	0.01535
	5.85	0.39547	0.87887	0.67056		-1.37	0.01637	0.01106	0.01315
	5.9	0.37748	0.86712	0.65295		-1.32	0.01471	0.01245	0.00816
	5.95	0.36338	0.83646	0.6336		-1.27	0.00892	0.01283	0.01029
	6	0.34537	0.8187	0.6034		-1.22	0.01039	0.01056	0.00656
	6.05	0.33155	0.80132	0.58397		-1.17	0.01219	0.00863	0.0062
	6.1	0.31563	0.77284	0.5674		-1.12	0.00958	0.00593	0.00508
	6.15	0.3038	0.75768	0.53553		-1.07	0.00764	0.00667	0.00304
	6.2	0.28795	0.72685	0.51875		-1.02	0.00667	0.00694	0.00467
	6.25	0.27586	0.71325	0.49985		-0.97	0.00675	0.00409	0.00201
	6.3	0.26623	0.69288	0.48125		-0.92	0.00814	0.00367	0.0025
	6.35	0.25371	0.67198	0.45861		-0.87	0.00428	0.00465	0.00403
	6.4	0.2489	0.64573	0.43638		-0.82	0.00291	0.0033	0.00362
	6.45	0.2384	0.62074	0.41397		-0.77	0.00495	0.00495	0.00194
	6.5	0.23185	0.59173	0.39727		-0.72	0.00754	0.00303	0.00515
	6.55	0.22085	0.5716	0.37492		-0.67	0.00446	0.00308	0.00124
	6.6	0.20927	0.55466	0.36233		-0.62	0.00355	0.0033	0.00325
	6.65	0.20365	0.53224	0.33951		-0.57	0.00431	0.00579	0.00308
	6.7	0.20187	0.51177	0.3262		-0.52	0.00265	0.00316	0.00459
	6.75	0.19324	0.48941	0.3094		-0.47	0.00233	0.00235	0.00136
	6.8	0.18714	0.46961	0.29524		-0.42	0.00536	0.00497	0.00125
	6.85	0.17893	0.44476	0.2807		-0.37	0.00145	0.00427	0.00145
	6.9	0.17187	0.42664	0.26747		-0.32	0.00407	0.00231	0.00236
	6.95	0.16602	0.40756	0.25337		-0.27	0.00312	0.00203	0.00123
	7	0.15907	0.39211	0.24062		-0.22	0.00312	0.00238	0.00131
	7.05	0.15774	0.3666	0.22885		-0.17	0.00318	0.00318	0.000733626
	7.1	0.1531	0.3516	0.2184		-0.12	0.00321	0.0036	0.0018
	7.15	0.14866	0.33318	0.20621		-0.07	0.00252	0.00182	0.0018
	7.2	0.1432	0.31307	0.19644		-0.02	0.002	0.00323	0.000614198
	7.25	0.1442	0.29955	0.1863		0.03	0.00351	0.00101	0.00157
	7.3	0.13913	0.28564	0.17477
	7.35	0.1363	0.27048	0.16732
	7.4	0.12979	0.25415	0.16063
	7.45	0.13074	0.24182	0.15239
	7.5	0.12727	0.22798	0.14769
	7.55	0.1229	0.21927	0.14148
	7.6	0.11816	0.20755	0.13229
	7.65	0.11929	0.19756	0.12803
	7.7	0.11491	0.19014	0.12378
	7.75	0.11289	0.18148	0.12083
	7.8	0.11116	0.17293	0.1157
	7.85	0.10846	0.16787	0.11195
	7.9	0.10267	0.16003	0.10847
	7.95	0.10454	0.15985	0.10366
	8	0.09908	0.15096	0.10104
	8.05	0.09549	0.14715	0.09677
	8.1	0.09481	0.14128	0.09517
	8.15	0.09253	0.13767	0.09318
	8.2	0.08962	0.13196	0.09014
	8.25	0.09013	0.12856	0.08738
	8.3	0.0861	0.12621	0.08391
	8.35	0.08419	0.12388	0.08266
	8.4	0.0815	0.12084	0.08079
	8.45	0.08094	0.11527	0.0768
	8.5	0.07888	0.11332	0.07682
	8.55	0.07538	0.10841	0.07407
	8.6	0.0745	0.10944	0.07351
	8.65	0.07216	0.10589	0.07071
	8.7	0.07107	0.09951	0.06999
	8.75	0.06794	0.09967	0.06795
	8.8	0.06743	0.09836	0.06712
	8.85	0.06638	0.09416	0.06592
	8.9	0.065	0.09128	0.06384
	8.95	0.06182	0.09052	0.06336
	9	0.06046	0.08994	0.06118
	9.05	0.05786	0.08658	0.06186
	9.1	0.05886	0.08411	0.06045
	9.15	0.05791	0.08167	0.05868
	9.2	0.05539	0.08331	0.05843
	9.25	0.05694	0.08014	0.05704
	9.3	0.05593	0.08115	0.05614
	9.35	0.05321	0.07709	0.05546
	9.4	0.05404	0.07796	0.05503
	9.45	0.05257	0.07566	0.05338
	9.5	0.05059	0.07716	0.0529
	9.55	0.0512	0.07535	0.05249
	9.6	0.05072	0.07327	0.05175
	9.65	0.04978	0.07019	0.05068
	9.7	0.04906	0.06978	0.05066
	9.75	0.05134	0.07006	0.049
	9.8	0.05093	0.06828	0.04935
	9.85	0.05156	0.0664	0.04907
	9.9	0.04999	0.06652	0.04843
	9.95	0.04927	0.0642	0.04866
	10	0.04917	0.0644	0.04813

## Sheet: Figure 2g
	Potential (mV)	Distribution (%)			Potential (mV)	Distribution (%)			Potential (mV)	Distribution (%)
Control	175.283	0		MPA	-40.1169	0		MPA/PEAI	-182.489	0
	175.425	0			-39.9118	0			-182.396	0
	175.566	0			-39.7068	0			-182.303	0
	175.708	0			-39.5017	0			-182.21	0
	175.85	0			-39.2967	0			-182.118	0
	175.992	0			-39.0916	0			-182.025	0
	176.133	0			-38.8866	0			-181.932	0
	176.275	0			-38.6815	0			-181.839	0
	176.417	0			-38.4765	0			-181.747	0
	176.559	0			-38.2714	0			-181.654	0
	176.7	0			-38.0664	0			-181.561	0
	176.842	0			-37.8613	0			-181.468	0
	176.984	0.00943			-37.6563	0.00934			-181.375	0.00934
	177.125	0			-37.4512	0			-181.282	0
	177.267	0.00943			-37.2461	0.00934			-181.19	0
	177.409	0			-37.0411	0			-181.097	0
	177.551	0.01885			-36.836	0			-181.004	0
	177.692	0			-36.631	0			-180.911	0
	177.834	0			-36.426	0.00934			-180.819	0
	177.976	0.01885			-36.2209	0			-180.726	0.00934
	178.118	0			-36.0158	0.01867			-180.633	0
	178.259	0.02828			-35.8108	0.01867			-180.54	0
	178.401	0			-35.6057	0			-180.447	0.00934
	178.543	0.00943			-35.4007	0.01867			-180.355	0
	178.684	0			-35.1956	0.00934			-180.262	0
	178.826	0.02828			-34.9906	0			-180.169	0.01867
	178.968	0			-34.7855	0.01867			-180.076	0
	179.11	0.04713			-34.5804	0.03734			-179.983	0
	179.251	0			-34.3754	0			-179.89	0
	179.393	0.01885			-34.1704	0.03734			-179.798	0.01867
	179.535	0			-33.9653	0.02801			-179.705	0
	179.677	0			-33.7603	0			-179.612	0
	179.818	0.02828			-33.5552	0.03734			-179.519	0
	179.96	0			-33.3501	0.03734			-179.426	0
	180.102	0.07541			-33.1451	0.01867			-179.333	0
	180.243	0			-32.9401	0			-179.241	0.00934
	180.385	0.0377			-32.735	0.02801			-179.148	0
	180.527	0			-32.5299	0.01867			-179.055	0
	180.668	0.0377			-32.3249	0			-178.962	0.01867
	180.81	0			-32.1198	0.04668			-178.869	0
	180.952	0.06598			-31.9148	0.03734			-178.777	0
	181.094	0			-31.7097	0			-178.684	0
	181.235	0.05656			-31.5047	0.06535			-178.591	0.03734
	181.377	0			-31.2996	0.06535			-178.498	0
	181.519	0.01885			-31.0946	0			-178.405	0
	181.661	0			-30.8895	0.03734			-178.313	0
	181.802	0			-30.6844	0.11202			-178.22	0
	181.944	0.02828			-30.4794	0			-178.127	0
	182.086	0			-30.2743	0.10269			-178.034	0.03734
	182.227	0.07541			-30.0693	0.03734			-177.941	0
	182.369	0			-29.8642	0			-177.849	0
	182.511	0.09426			-29.6592	0.07468			-177.756	0
	182.653	0			-29.4541	0.07468			-177.663	0.04668
	182.794	0.07541			-29.2491	0			-177.57	0
	182.936	0			-29.044	0.05601			-177.477	0
	183.078	0.10369			-28.839	0.02801			-177.385	0.06535
	183.22	0			-28.6339	0			-177.292	0
	183.361	0.06598			-28.4289	0.06535			-177.199	0
	183.503	0			-28.2238	0.03734			-177.106	0.06535
	183.645	0			-28.0187	0			-177.013	0
	183.786	0.05656			-27.8137	0.04668			-176.921	0
	183.928	0			-27.6087	0.09335			-176.828	0.09335
	184.07	0.15082			-27.4036	0			-176.735	0
	184.212	0			-27.1986	0.07468			-176.642	0
	184.353	0.10369			-26.9935	0.06535			-176.549	0
	184.495	0			-26.7884	0			-176.457	0.07468
	184.637	0.12254			-26.5834	0.10269			-176.364	0
	184.779	0			-26.3783	0.11202			-176.271	0
	184.92	0.14139			-26.1733	0			-176.178	0.1587
	185.062	0			-25.9682	0.03734			-176.085	0
	185.204	0.14139			-25.7632	0.14937			-175.993	0
	185.345	0			-25.5581	0			-175.9	0.1587
	185.487	0.17909			-25.3531	0.1587			-175.807	0
	185.629	0			-25.148	0.21471			-175.714	0
	185.771	0			-24.943	0			-175.621	0
	185.912	0.13196			-24.7379	0.12136			-175.529	0.18671
	186.054	0			-24.5329	0.16804			-175.436	0
	186.196	0.16024			-24.3278	0			-175.343	0
	186.338	0			-24.1228	0.11202			-175.25	0.18671
	186.479	0.15082			-23.9177	0.21471			-175.157	0
	186.621	0			-23.7127	0			-175.065	0
	186.763	0.13196			-23.5076	0.14937			-174.972	0.23338
	186.904	0			-23.3025	0.19604			-174.879	0
	187.046	0.18852			-23.0975	0			-174.786	0
	187.188	0			-22.8924	0.19604			-174.693	0
	187.329	0.16024			-22.6874	0.14003			-174.601	0.25205
	187.471	0			-22.4823	0			-174.508	0
	187.613	0			-22.2773	0.16804			-174.415	0
	187.755	0.14139			-22.0722	0.18671			-174.322	0.2894
	187.896	0			-21.8672	0			-174.229	0
	188.038	0.16024			-21.6621	0.17737			-174.136	0
	188.18	0			-21.4571	0.1587			-174.044	0.38275
	188.322	0.24507			-21.252	0			-173.951	0
	188.463	0			-21.0469	0.14003			-173.858	0
	188.605	0.17909			-20.8419	0.14003			-173.765	0.27072
	188.747	0			-20.6369	0			-173.672	0
	188.888	0.28278			-20.4318	0.14003			-173.579	0
	189.03	0			-20.2268	0.1587			-173.487	0
	189.172	0.19795			-20.0217	0.14937			-173.394	0.37341
	189.314	0			-19.8166	0			-173.301	0
	189.455	0.35819			-19.6116	0.19604			-173.208	0
	189.597	0			-19.4065	0.11202			-173.115	0.52278
	189.739	0			-19.2015	0			-173.023	0
	189.881	0.24507			-18.9965	0.22405			-172.93	0
	190.022	0			-18.7914	0.26139			-172.837	0.49477
	190.164	0.2545			-18.5863	0			-172.744	0
	190.306	0			-18.3813	0.35474			-172.651	0
	190.447	0.36761			-18.1762	0.24272			-172.559	0
	190.589	0			-17.9712	0			-172.466	0.6068
	190.731	0.23565			-17.7661	0.2894			-172.373	0
	190.873	0			-17.5611	0.27072			-172.28	0
	191.014	0.44302			-17.356	0			-172.187	0.50411
	191.156	0			-17.151	0.23338			-172.095	0
	191.298	0.4713			-16.9459	0.21471			-172.002	0
	191.44	0			-16.7408	0			-171.909	0.64414
	191.581	0			-16.5358	0.3174			-171.816	0
	191.723	0.51843			-16.3307	0.27072			-171.723	0
	191.865	0			-16.1257	0			-171.631	0.75616
	192.006	0.36761			-15.9206	0.33607			-171.538	0
	192.148	0			-15.7156	0.33607			-171.445	0
	192.29	0.46187			-15.5105	0			-171.352	0
	192.431	0			-15.3055	0.29873			-171.259	0.69081
	192.573	0.55613			-15.1004	0.25205			-171.167	0
	192.715	0			-14.8954	0			-171.074	0
	192.857	0.62211			-14.6903	0.27072			-170.981	0.75616
	192.998	0			-14.4853	0.37341			-170.888	0
	193.14	0.62211			-14.2802	0			-170.795	0
	193.282	0			-14.0751	0.34541			-170.702	0.90553
	193.424	0.62211			-13.8701	0.3174			-170.61	0
	193.565	0			-13.6651	0			-170.517	0
	193.707	0			-13.46	0.38275			-170.424	0
	193.849	0.67867			-13.2549	0.39208			-170.331	0.96154
	193.99	0			-13.0499	0			-170.238	0
	194.132	0.74465			-12.8448	0.35474			-170.146	0
	194.274	0			-12.6398	0.53211			-170.053	0.90553
	194.416	0.69752			-12.4347	0			-169.96	0
	194.557	0			-12.2297	0.42009			-169.867	0
	194.699	0.88604			-12.0246	0.45743			-169.774	0.99888
	194.841	0			-11.8195	0			-169.682	0
	194.983	0.79178			-11.6145	0.4761			-169.589	0
	195.124	0			-11.4095	0.52278			-169.496	0.88686
	195.266	0.78235			-11.2044	0			-169.403	0
	195.408	0			-10.9994	0.41075			-169.31	0
	195.549	0			-10.7943	0.65347			-169.218	0
	195.691	0.89547			-10.5892	0			-169.125	1.05489
	195.833	0			-10.3842	0.35474			-169.032	0
	195.975	0.90489			-10.1792	0.61613			-168.939	0
	196.116	0			-9.9741	0			-168.846	1.26027
	196.258	0.7635			-9.7691	0.62547			-168.754	0
	196.4	0			-9.564	0.59746			-168.661	0
	196.542	0.91432			-9.3589	0			-168.568	1.52166
	196.683	0			-9.1539	0.6068			-168.475	0
	196.825	0.88604			-8.9488	0.58813			-168.382	0
	196.967	0			-8.7438	0			-168.29	0
	197.108	0.86719			-8.5387	0.48544			-168.197	1.49365
	197.25	0			-8.3337	0.65347			-168.104	0
	197.392	0.97087			-8.1286	0			-168.011	0
	197.534	0			-7.9236	0.6348			-167.918	1.52166
	197.675	0			-7.7185	0.6348			-167.826	0
	197.817	0.96145			-7.5134	0			-167.733	0
	197.959	0			-7.3084	0.69081			-167.64	1.38163
	198.1	0.96145			-7.1033	0.56945			-167.547	0
	198.242	0			-6.8983	0.53211			-167.454	0
	198.384	1.18767			-6.6932	0			-167.362	1.62435
	198.526	0			-6.4882	0.56945			-167.269	0
	198.667	1.02743			-6.2831	0.68148			-167.176	0
	198.809	0			-6.0781	0			-167.083	0
	198.951	1.06513			-5.873	0.6068			-166.99	1.69903
	199.093	0			-5.668	0.61613			-166.898	0
	199.234	1.16882			-5.4629	0			-166.805	0
	199.376	0			-5.2579	0.87752			-166.712	1.73637
	199.518	0			-5.0528	0.74683			-166.619	0
	199.659	1.08399			-4.8477	0			-166.526	0
	199.801	0			-4.6427	0.66281			-166.433	1.68969
	199.943	1.00858			-4.4377	0.50411			-166.341	0
	200.085	0			-4.2326	0			-166.248	0
	200.226	1.24423			-4.0276	0.87752			-166.155	0
	200.368	0			-3.8225	0.83084			-166.062	1.75504
	200.51	1.22538			-3.6174	0			-165.969	0
	200.651	0			-3.4124	0.75616			-165.877	0
	200.793	1.11226			-3.2074	0.87752			-165.784	1.68036
	200.935	0			-3.0023	0			-165.691	0
	201.077	1.11226			-2.7972	0.93353			-165.598	0
	201.218	0			-2.5922	0.9242			-165.505	1.75504
	201.36	1.18767			-2.3871	0			-165.412	0
	201.502	0			-2.1821	0.84018			-165.32	0
	201.643	0			-1.977	1.03622			-165.227	1.86707
	201.785	1.2348			-1.772	0			-165.134	0
	201.927	0			-1.5669	0.86819			-165.041	0
	202.069	1.12169			-1.3619	1.00822			-164.948	0
	202.21	0			-1.1568	0			-164.856	1.93241
	202.352	0.93317			-0.9518	0.87752			-164.763	0
	202.494	0			-0.7467	0.9522			-164.67	0
	202.636	0.98973			-0.5417	0			-164.577	2.15646
	202.777	0			-0.3366	1.01755			-164.484	0
	202.919	1.10284			-0.1315	0.87752			-164.392	0
	203.061	0			0.0735	0			-164.299	1.84839
	203.202	1.24423			0.2786	0.98954			-164.206	0
	203.344	0			0.4836	1.06423			-164.113	0
	203.486	0			0.6887	0			-164.02	0
	203.628	1.1971			0.8937	1.04556			-163.928	1.8764
	203.769	0			1.0988	1.02689			-163.835	0
	203.911	1.21595			1.3038	0			-163.742	0
	204.053	0			1.5089	0.81217			-163.649	2.15646
	204.195	1.21595			1.714	0.80284			-163.556	0
	204.336	0			1.919	0			-163.464	0
	204.478	1.24423			2.124	0.89619			-163.371	1.95108
	204.62	0			2.3291	1.02689			-163.278	0
	204.761	1.07456			2.5341	0			-163.185	0
	204.903	0			2.7392	0.9522			-163.092	1.86707
	205.045	1.22538			2.9443	0.97087			-163	0
	205.187	0			3.1493	0			-162.907	0
	205.328	1.40447			3.3544	0.80284			-162.814	0
	205.47	0			3.5594	0.96154			-162.721	1.89507
	205.612	0			3.7644	0			-162.628	0
	205.754	1.25365			3.9695	0.87752			-162.536	0
	205.895	0			4.1746	0.94287			-162.443	1.72704
	206.037	1.08399			4.3796	0			-162.35	0
	206.179	0			4.5847	0.86819			-162.257	0
	206.32	1.26308			4.7897	0.98954			-162.164	1.85773
	206.462	0			4.9948	0			-162.071	0
	206.604	1.14997			5.1998	0.74683			-161.979	0
	206.746	0			5.4049	0.69081			-161.886	0
	206.887	1.29136			5.6099	0			-161.793	1.72704
	207.029	0			5.815	0.72816			-161.7	0
	207.171	1.1971			6.02	0.67214			-161.607	0
	207.312	0			6.2251	0.73749			-161.515	1.98842
	207.454	0			6.4302	0			-161.422	0
	207.596	1.14997			6.6352	0.72816			-161.329	0
	207.738	0			6.8403	0.7655			-161.236	1.61501
	207.879	1.07456			7.0453	0			-161.143	0
	208.021	0			7.2504	0.82151			-161.051	0
	208.163	0.9803			7.4554	0.82151			-160.958	1.50299
	208.304	0			7.6605	0			-160.865	0
	208.446	1.08399			7.8655	0.58813			-160.772	0
	208.588	0			8.0706	0.6348			-160.679	0
	208.73	0.99915			8.2756	0			-160.587	1.57767
	208.871	0			8.4807	0.6068			-160.494	0
	209.013	0.77293			8.6857	0.6068			-160.401	0
	209.155	0			8.8908	0			-160.308	1.56834
	209.297	1.02743			9.0958	0.56945			-160.215	0
	209.438	0			9.3009	0.62547			-160.123	0
	209.58	0			9.506	0			-160.03	1.53099
	209.722	0.87661			9.711	0.66281			-159.937	0
	209.863	0			9.9161	0.84951			-159.844	0
	210.005	0.83891			10.1211	0			-159.751	0
	210.147	0			10.3262	0.56945			-159.659	1.54033
	210.289	0.9426			10.5312	0.74683			-159.566	0
	210.43	0			10.7363	0			-159.473	0
	210.572	0.73522			10.9414	0.64414			-159.38	1.52166
	210.714	0			11.1464	0.77483			-159.287	0
	210.856	0.79178			11.3514	0			-159.195	0
	210.997	0			11.5565	0.51344			-159.102	1.38163
	211.139	0.96145			11.7615	0.57879			-159.009	0
	211.281	0			11.9666	0			-158.916	0
	211.422	0.84834			12.1716	0.6068			-158.823	0
	211.564	0			12.3767	0.54145			-158.73	1.54966
	211.706	0			12.5817	0			-158.638	0
	211.848	0.78235			12.7868	0.58813			-158.545	0
	211.989	0			12.9918	0.42942			-158.452	1.56834
	212.131	0.73522			13.1969	0			-158.359	0
	212.273	0			13.4019	0.68148			-158.266	0
	212.415	0.6881			13.607	0.57879			-158.174	1.36296
	212.556	0			13.8121	0			-158.081	0
	212.698	0.77293			14.0171	0.46677			-157.988	0
	212.84	0			14.2222	0.57879			-157.895	1.25093
	212.981	0.71637			14.4272	0			-157.802	0
	213.123	0			14.6323	0.50411			-157.71	0
	213.265	0.73522			14.8373	0.52278			-157.617	0
	213.406	0			15.0424	0			-157.524	1.22293
	213.548	0			15.2474	0.54145			-157.431	0
	213.69	0.61269			15.4525	0.49477			-157.338	0
	213.832	0			15.6576	0			-157.246	1.25093
	213.973	0.4713			15.8626	0.41075			-157.153	0
	214.115	0			16.0676	0.4481			-157.06	0
	214.257	0.65039			16.2727	0			-156.967	1.12957
	214.399	0			16.4778	0.43876			-156.874	0
	214.54	0.6881			16.6828	0.39208			-156.781	0
	214.682	0			16.8879	0			-156.689	0
	214.824	0.53728			17.0929	0.42009			-156.596	0.99888
	214.965	0			17.298	0.45743			-156.503	0
	215.107	0.53728			17.503	0			-156.41	0
	215.249	0			17.7081	0.52278			-156.317	0.97087
	215.391	0.65982			17.9131	0.46677			-156.225	0
	215.532	0			18.1182	0			-156.132	0
	215.674	0			18.3232	0.42942			-156.039	1.17625
	215.816	0.55613			18.5283	0.41075			-155.946	0
	215.958	0			18.7333	0.38275			-155.853	0
	216.099	0.40532			18.9384	0			-155.761	0.83084
	216.241	0			19.1435	0.39208			-155.668	0
	216.383	0.7258			19.3485	0.38275			-155.575	0
	216.524	0			19.5535	0			-155.482	0
	216.666	0.52785			19.7586	0.4481			-155.389	1.02689
	216.808	0			19.9636	0.27072			-155.297	0
	216.95	0.7258			20.1687	0			-155.204	0
	217.091	0			20.3738	0.33607			-155.111	0.82151
	217.233	0.55613			20.5788	0.35474			-155.018	0
	217.375	0			20.7839	0			-154.925	0
	217.517	0			20.9889	0.29873			-154.833	0.80284
	217.658	0.49958			21.194	0.34541			-154.74	0
	217.8	0			21.399	0			-154.647	0
	217.942	0.7258			21.6041	0.34541			-154.554	0
	218.083	0			21.8091	0.2894			-154.461	0.89619
	218.225	0.61269			22.0142	0			-154.369	0
	218.367	0			22.2192	0.26139			-154.276	0
	218.509	0.54671			22.4243	0.35474			-154.183	0.71882
	218.65	0			22.6293	0			-154.09	0
	218.792	0.67867			22.8344	0.25205			-153.997	0
	218.934	0			23.0394	0.29873			-153.905	0.72816
	219.076	0.43359			23.2445	0			-153.812	0
	219.217	0			23.4496	0.26139			-153.719	0
	219.359	0.32991			23.6546	0.26139			-153.626	0.73749
	219.501	0			23.8597	0			-153.533	0
	219.642	0			24.0647	0.28006			-153.44	0
	219.784	0.42417			24.2698	0.3174			-153.348	0
	219.926	0			24.4748	0			-153.255	0.67214
	220.067	0.44302			24.6799	0.29873			-153.162	0
	220.209	0			24.885	0.28006			-153.069	0
	220.351	0.35819			25.09	0			-152.976	0.69081
	220.493	0			25.295	0.2894			-152.884	0
	220.634	0.41474			25.5001	0.33607			-152.791	0
	220.776	0			25.7052	0			-152.698	0.69081
	220.918	0.36761			25.9102	0.25205			-152.605	0
	221.06	0			26.1153	0.23338			-152.512	0
	221.201	0.39589			26.3203	0			-152.419	0
	221.343	0			26.5253	0.2894			-152.327	0.71882
	221.485	0			26.7304	0.24272			-152.234	0
	221.626	0.41474			26.9355	0			-152.141	0
	221.768	0			27.1405	0.17737			-152.048	0.58813
	221.91	0.40532			27.3456	0.19604			-151.956	0
	222.052	0			27.5506	0			-151.863	0
	222.193	0.35819			27.7556	0.22405			-151.77	0.69081
	222.335	0			27.9607	0.19604			-151.677	0
	222.477	0.43359			28.1658	0			-151.584	0
	222.619	0			28.3709	0.1587			-151.492	0.29873
	222.76	0.37704			28.5759	0.22405			-151.399	0
	222.902	0			28.7809	0			-151.306	0
	223.044	0.43359			28.986	0.26139			-151.213	0
	223.185	0			29.191	0.13069			-151.12	0.45743
	223.327	0.36761			29.3961	0			-151.028	0
	223.469	0			29.6012	0.23338			-150.935	0
	223.611	0			29.8062	0.13069			-150.842	0.56945
	223.752	0.36761			30.0113	0			-150.749	0
	223.894	0			30.2163	0.1587			-150.656	0
	224.036	0.32048			30.4214	0.1587			-150.564	0.42942
	224.178	0			30.6264	0			-150.471	0
	224.319	0.32048			30.8315	0.26139			-150.378	0
	224.461	0			31.0365	0.14003			-150.285	0
	224.603	0.28278			31.2416	0			-150.192	0.36408
	224.744	0			31.4466	0.16804			-150.099	0
	224.886	0.19795			31.6517	0.13069			-150.007	0
	225.028	0			31.8567	0.13069			-149.914	0.49477
	225.169	0.46187			32.0618	0			-149.821	0
	225.311	0			32.2668	0.1587			-149.728	0
	225.453	0			32.4719	0.13069			-149.635	0.3174
	225.595	0.43359			32.677	0			-149.542	0
	225.736	0			32.882	0.11202			-149.45	0
	225.878	0.24507			33.0871	0.14003			-149.357	0.35474
	226.02	0			33.2921	0			-149.264	0
	226.162	0.32048			33.4971	0.1587			-149.171	0
	226.303	0			33.7022	0.17737			-149.078	0
	226.445	0.23565			33.9073	0			-148.986	0.20538
	226.587	0			34.1124	0.17737			-148.893	0
	226.728	0.27335			34.3174	0.10269			-148.8	0
	226.87	0			34.5224	0			-148.707	0.19604
	227.012	0.24507			34.7275	0.14003			-148.614	0
	227.154	0			34.9325	0.09335			-148.522	0
	227.295	0.32991			35.1376	0			-148.429	0.2894
	227.437	0			35.3427	0.13069			-148.336	0
	227.579	0			35.5477	0.10269			-148.243	0
	227.721	0.23565			35.7527	0			-148.15	0
	227.862	0			35.9578	0.09335			-148.058	0.26139
	228.004	0.28278			36.1628	0.10269			-147.965	0
	228.146	0			36.3679	0			-147.872	0
	228.287	0.22622			36.573	0.07468			-147.779	0.22405
	228.429	0			36.778	0.10269			-147.686	0
	228.571	0.19795			36.983	0			-147.594	0
	228.713	0			37.1881	0.09335			-147.501	0.27072
	228.854	0.14139			37.3932	0.09335			-147.408	0
	228.996	0			37.5982	0			-147.315	0
	229.138	0.13196			37.8033	0.11202			-147.222	0.14937
	229.28	0			38.0083	0.09335			-147.13	0
	229.421	0			38.2134	0			-147.037	0
	229.563	0.19795			38.4184	0.07468			-146.944	0
	229.705	0			38.6235	0.05601			-146.851	0.23338
	229.846	0.13196			38.8286	0			-146.758	0
	229.988	0			39.0336	0.08402			-146.666	0
	230.13	0.15082			39.2387	0.06535			-146.573	0.17737
	230.272	0			39.4437	0			-146.48	0
	230.413	0.13196			39.6488	0.12136			-146.387	0
	230.555	0			39.8538	0.07468			-146.294	0.14003
	230.697	0.12254			40.0589	0			-146.202	0
	230.838	0			40.2639	0.09335			-146.109	0
	230.98	0.15082			40.469	0.11202			-146.016	0
	231.122	0			40.674	0			-145.923	0.11202
	231.264	0.12254			40.8791	0.19604			-145.83	0
	231.405	0			41.0841	0.05601			-145.738	0
	231.547	0			41.2892	0			-145.645	0.13069
	231.689	0.10369			41.4942	0.10269			-145.552	0
	231.831	0			41.6993	0.07468			-145.459	0
	231.972	0.09426			41.9044	0			-145.366	0.14937
	232.114	0			42.1094	0.09335			-145.274	0
	232.256	0.13196			42.3145	0.14003			-145.181	0
	232.397	0			42.5195	0			-145.088	0.10269
	232.539	0.09426			42.7245	0.11202			-144.995	0
	232.681	0			42.9296	0.04668			-144.902	0
	232.823	0.09426			43.1347	0			-144.81	0
	232.964	0			43.3397	0.06535			-144.717	0.13069
	233.106	0.04713			43.5448	0.09335			-144.624	0
	233.248	0			43.7498	0			-144.531	0
	233.389	0			43.9549	0.05601			-144.438	0.05601
	233.531	0.06598			44.1599	0.05601			-144.345	0
	233.673	0			44.365	0			-144.253	0
	233.815	0.04713			44.5701	0.09335			-144.16	0.10269
	233.956	0			44.7751	0.04668			-144.067	0
	234.098	0.07541			44.9801	0.11202			-143.974	0
	234.24	0			45.1852	0			-143.881	0
	234.381	0.04713			45.3902	0.11202			-143.789	0.07468
	234.523	0			45.5953	0.07468			-143.696	0
	234.665	0.0377			45.8004	0			-143.603	0
	234.807	0			46.0054	0.07468			-143.51	0.08402
	234.948	0.05656			46.2104	0.08402			-143.417	0
	235.09	0			46.4155	0			-143.325	0
	235.232	0.07541			46.6206	0.05601			-143.232	0.09335
	235.374	0			46.8256	0.10269			-143.139	0
	235.515	0			47.0307	0			-143.046	0
	235.657	0.06598			47.2357	0.10269			-142.953	0.05601
	235.799	0			47.4408	0.06535			-142.861	0
	235.94	0.06598			47.6458	0			-142.768	0
	236.082	0			47.8509	0.05601			-142.675	0
	236.224	0.04713			48.056	0.05601			-142.582	0.08402
	236.366	0			48.261	0			-142.489	0
	236.507	0.09426			48.4661	0.14937			-142.396	0
	236.649	0			48.6711	0.06535			-142.304	0.03734
	236.791	0.02828			48.8762	0			-142.211	0
	236.933	0			49.0812	0.07468			-142.118	0
	237.074	0.05656			49.2863	0.04668			-142.025	0.04668
	237.216	0			49.4913	0			-141.933	0
	237.358	0			49.6964	0.04668			-141.84	0
	237.499	0.06598			49.9014	0.10269			-141.747	0
	237.641	0			50.1065	0			-141.654	0.05601
	237.783	0.0377			50.3115	0.06535			-141.561	0
	237.925	0			50.5166	0.01867			-141.468	0
	238.066	0.04713			50.7216	0			-141.376	0.01867
	238.208	0			50.9266	0.07468			-141.283	0
	238.35	0.02828			51.1317	0.03734			-141.19	0
	238.492	0			51.3368	0			-141.097	0.02801
	238.633	0.05656			51.5418	0.02801			-141.004	0
	238.775	0			51.7469	0.05601			-140.912	0
	238.917	0.04713			51.9519	0			-140.819	0
	239.058	0			52.157	0.02801			-140.726	0.01867
	239.2	0.0377			52.362	0.02801			-140.633	0
	239.342	0			52.5671	0			-140.54	0
	239.484	0			52.7722	0.02801			-140.447	0.02801
	239.625	0.0377			52.9772	0.01867			-140.355	0
	239.767	0			53.1823	0			-140.262	0
	239.909	0.01885			53.3873	0.00934			-140.169	0.00934
	240.05	0			53.5924	0.01867			-140.076	0
	240.192	0.00943			53.7974	0			-139.983	0
	240.334	0			54.0025	0.00934			-139.891	0.02801
	240.476	0.0377			54.2075	0.01867			-139.798	0
	240.617	0			54.4126	0			-139.705	0
	240.759	0.01885			54.6176	0			-139.612	0
	240.901	0			54.8227	0			-139.519	0.01867
	241.042	0.00943			55.0277	0			-139.427	0
	241.184	0			55.2328	0			-139.334	0
	241.326	0			55.4378	0.03734			-139.241	0.00934
	241.468	0.00943			55.6429	0			-139.148	0
	241.609	0			55.848	0.00934			-139.055	0
	241.751	0.00943			56.053	0.01867			-138.963	0.01867
	241.893	0			56.2581	0			-138.87	0
	242.035	0			56.4631	0.00934			-138.777	0
	242.176	0			56.6682	0			-138.684	0
	242.318	0.00943			56.8732	0			-138.591	0.00934
	242.46	0			57.0783	0.00934			-138.499	0
	242.601	0			57.2833	0			-138.406	0
	242.743	0			57.4884	0			-138.313	0.00934
	242.885	0			57.6934	0			-138.22	0
	243.027	0			57.8985	0			-138.127	0
	243.168	0.00943			58.1036	0			-138.035	0.01867
	243.31	0			58.3086	0			-137.942	0
	243.452	0			58.5136	0.00934			-137.849	0
	243.594	0			58.7187	0.00934			-137.756	0.01867
	243.735	0			58.9237	0			-137.663	0
	243.877	0.00943			59.1288	0			-137.571	0
	244.019	0			59.3339	0.00934			-137.478	0
	244.16	0.00943			59.5389	0			-137.385	0
	244.302	0			59.744	0.00934			-137.292	0
	244.444	0			59.949	0.00934			-137.199	0
	244.586	0			60.154	0			-137.107	0
	244.727	0			60.3591	0			-137.014	0
	244.869	0			60.5642	0.01867			-136.921	0
	245.011	0			60.7692	0			-136.828	0
	245.152	0			60.9743	0			-136.735	0
	245.294	0			61.1793	0.01867			-136.642	0
	245.436	0			61.3844	0			-136.55	0
	245.578	0			61.5894	0			-136.457	0.00934
	245.719	0.00943			61.7945	0			-136.364	0
	245.861	0			61.9995	0			-136.271	0
	246.003	0.00943			62.2046	0.00934			-136.178	0.00934
	246.144	0			62.4097	0			-136.086	0
	246.286	0			62.6147	0			-135.993	0
	246.428	0			62.8198	0			-135.9	0
	246.57	0			63.0248	0			-135.807	0
	246.711	0			63.2299	0			-135.714	0
	246.853	0			63.4349	0			-135.622	0
	246.995	0			63.64	0			-135.529	0
	247.137	0			63.845	0			-135.436	0
	247.278	0			64.0501	0			-135.343	0
	247.42	0			64.2551	0			-135.25	0
	247.562	0			64.4602	0			-135.157	0
	247.703	0			64.6652	0			-135.065	0

## Sheet: Figure 3a
		Control			MPA
	Wavelength (nm)	Intensity (a.u.)		Wavelength (nm)	Intensity (a.u.)
	599.861	8		649.865	45.6
	599.895	13		649.899	47.4
	599.929	16		649.932	43.8
	599.963	15		649.965	50.4
	599.997	12		649.999	48.6
	600.031	10		650.032	48
	600.065	18		650.066	43.8
	600.099	13		650.099	46.2
	600.133	16		650.132	47.4
	600.167	9		650.166	45.6
	600.201	15		650.199	48.6
	600.235	12		650.232	38.4
	600.268	12		650.266	53.4
	600.302	6		650.299	43.8
	600.336	11		650.332	45
	600.37	12		650.366	42.6
	600.404	9		650.399	46.8
	600.438	19		650.432	43.8
	600.472	25		650.466	47.4
	600.506	17		650.499	39.6
	600.54	20		650.533	48.6
	600.574	8		650.566	49.2
	600.608	4		650.599	42.6
	600.642	3		650.633	46.2
	600.676	0		650.666	51.6
	600.71	4		650.699	42.6
	600.744	6		650.733	41.4
	600.777	9		650.766	51.6
	600.811	2		650.799	47.4
	600.845	3		650.833	42.6
	600.879	2		650.866	37.8
	600.913	6		650.899	43.2
	600.947	-6		650.933	47.4
	600.981	16		650.966	40.2
	601.015	14		650.999	51.6
	601.049	9		651.033	52.8
	601.083	-1		651.066	49.8
	601.117	-2		651.099	45
	601.151	11		651.133	40.8
	601.185	8		651.166	41.4
	601.218	21		651.199	49.2
	601.252	10		651.233	49.2
	601.286	1		651.266	42
	601.32	-2		651.299	51
	601.354	8		651.333	41.4
	601.388	0		651.366	40.8
	601.422	9		651.399	45.6
	601.456	4		651.433	52.2
	601.49	-4		651.466	46.8
	601.524	4		651.499	45.6
	601.558	24		651.533	46.2
	601.592	8		651.566	45
	601.625	0		651.599	41.4
	601.659	2		651.633	46.2
	601.693	10		651.666	43.2
	601.727	18		651.699	47.4
	601.761	9		651.733	46.2
	601.795	2		651.766	43.8
	601.829	1		651.799	45.6
	601.863	13		651.833	45.6
	601.897	7		651.866	44.4
	601.931	1		651.899	40.2
	601.964	11		651.932	37.8
	601.998	9		651.966	43.8
	602.032	1		651.999	37.8
	602.066	9		652.032	45
	602.1	-7		652.066	43.2
	602.134	10		652.099	39.6
	602.168	-2		652.132	39.6
	602.202	-5		652.166	42
	602.236	10		652.199	41.4
	602.269	7		652.232	40.8
	602.303	5		652.266	39.6
	602.337	10		652.299	43.2
	602.371	8		652.332	40.2
	602.405	9		652.365	43.8
	602.439	-1		652.399	38.4
	602.473	2		652.432	42.6
	602.507	4		652.465	39.6
	602.541	-6		652.499	37.2
	602.574	1		652.532	45
	602.608	8		652.565	47.4
	602.642	10		652.599	39
	602.676	7		652.632	36.6
	602.71	1		652.665	40.2
	602.744	-2		652.698	45.6
	602.778	2		652.732	42
	602.812	1		652.765	43.2
	602.845	13		652.798	40.2
	602.879	0		652.832	40.8
	602.913	11		652.865	43.8
	602.947	-11		652.898	36.6
	602.981	2		652.931	33.6
	603.015	18		652.965	45.6
	603.049	8		652.998	40.2
	603.083	3		653.031	43.8
	603.116	0		653.065	47.4
	603.15	-1		653.098	35.4
	603.184	9		653.131	33
	603.218	3		653.164	44.4
	603.252	19		653.198	35.4
	603.286	4		653.231	37.2
	603.32	9		653.264	46.2
	603.354	13		653.298	42.6
	603.387	5		653.331	42.6
	603.421	4		653.364	37.8
	603.455	4		653.397	39.6
	603.489	4		653.431	46.8
	603.523	10		653.464	42
	603.557	13		653.497	38.4
	603.591	1		653.53	37.8
	603.624	6		653.564	38.4
	603.658	2		653.597	41.4
	603.692	-3		653.63	44.4
	603.726	2		653.664	42.6
	603.76	-1		653.697	40.8
	603.794	5		653.73	34.8
	603.828	13		653.763	40.2
	603.861	7		653.797	43.2
	603.895	5		653.83	39.6
	603.929	13		653.863	36
	603.963	17		653.896	40.8
	603.997	2		653.93	37.2
	604.031	20		653.963	36.6
	604.064	0		653.996	38.4
	604.098	17		654.029	42.6
	604.132	5		654.063	36
	604.166	6		654.096	39
	604.2	8		654.129	36
	604.234	18		654.162	42
	604.268	8		654.196	41.4
	604.301	7		654.229	38.4
	604.335	10		654.262	49.2
	604.369	16		654.295	39.6
	604.403	2		654.329	28.8
	604.437	-8		654.362	37.2
	604.471	6		654.395	32.4
	604.504	22		654.428	31.8
	604.538	8		654.462	38.4
	604.572	-3		654.495	40.8
	604.606	11		654.528	35.4
	604.64	2		654.561	31.2
	604.674	10		654.595	44.4
	604.707	2		654.628	36
	604.741	9		654.661	33.6
	604.775	-5		654.694	37.8
	604.809	7		654.728	40.2
	604.843	12		654.761	42.6
	604.876	5		654.794	40.8
	604.91	5		654.827	39.6
	604.944	6		654.86	33.6
	604.978	9		654.894	38.4
	605.012	-4		654.927	36.6
	605.046	15		654.96	32.4
	605.079	-10		654.993	45
	605.113	-1		655.027	37.8
	605.147	-5		655.06	34.8
	605.181	-6		655.093	36.6
	605.215	5		655.126	30
	605.248	19		655.16	28.8
	605.282	9		655.193	38.4
	605.316	14		655.226	42
	605.35	-2		655.259	33
	605.384	2		655.292	37.8
	605.418	0		655.326	42.6
	605.451	6		655.359	34.8
	605.485	10		655.392	36.6
	605.519	3		655.425	36.6
	605.553	-9		655.459	33
	605.587	5		655.492	32.4
	605.62	1		655.525	43.8
	605.654	1		655.558	34.2
	605.688	15		655.591	37.2
	605.722	-5		655.625	36
	605.756	4		655.658	34.2
	605.789	5		655.691	31.2
	605.823	9		655.724	31.8
	605.857	8		655.757	37.8
	605.891	12		655.791	32.4
	605.925	-5		655.824	31.8
	605.958	2		655.857	42
	605.992	7		655.89	36
	606.026	9		655.923	31.8
	606.06	8		655.957	37.2
	606.094	1		655.99	40.8
	606.127	-5		656.023	33.6
	606.161	-8		656.056	34.8
	606.195	5		656.089	37.2
	606.229	7		656.123	43.2
	606.262	-4		656.156	33.6
	606.296	10		656.189	33.6
	606.33	10		656.222	31.2
	606.364	-3		656.255	37.8
	606.398	6		656.289	35.4
	606.431	6		656.322	30
	606.465	2		656.355	36
	606.499	12		656.388	45.6
	606.533	15		656.421	43.8
	606.567	6		656.455	40.2
	606.6	7		656.488	35.4
	606.634	18		656.521	34.2
	606.668	-1		656.554	40.8
	606.702	1		656.587	33
	606.735	7		656.62	43.8
	606.769	11		656.654	35.4
	606.803	16		656.687	33
	606.837	5		656.72	34.8
	606.871	5		656.753	36.6
	606.904	14		656.786	34.2
	606.938	13		656.82	40.2
	606.972	7		656.853	33
	607.006	1		656.886	27
	607.039	4		656.919	38.4
	607.073	9		656.952	38.4
	607.107	-5		656.985	36
	607.141	3		657.019	36
	607.174	17		657.052	37.8
	607.208	-5		657.085	34.8
	607.242	1		657.118	34.2
	607.276	-1		657.151	36
	607.309	2		657.184	31.8
	607.343	10		657.218	33.6
	607.377	2		657.251	35.4
	607.411	11		657.284	31.2
	607.445	8		657.317	33
	607.478	-1		657.35	38.4
	607.512	9		657.383	34.8
	607.546	3		657.417	40.8
	607.58	-3		657.45	45
	607.613	6		657.483	37.8
	607.647	8		657.516	40.2
	607.681	11		657.549	31.8
	607.715	-4		657.582	33
	607.748	10		657.616	33.6
	607.782	-8		657.649	43.2
	607.816	11		657.682	26.4
	607.85	2		657.715	41.4
	607.883	2		657.748	37.8
	607.917	3		657.781	39.6
	607.951	-3		657.814	30
	607.984	19		657.848	33.6
	608.018	10		657.881	28.2
	608.052	9		657.914	41.4
	608.086	18		657.947	34.8
	608.119	1		657.98	37.2
	608.153	6		658.013	36.6
	608.187	14		658.046	37.2
	608.221	3		658.08	34.8
	608.254	5		658.113	30.6
	608.288	13		658.146	34.2
	608.322	8		658.179	34.8
	608.356	16		658.212	38.4
	608.389	14		658.245	34.2
	608.423	4		658.278	28.8
	608.457	4		658.312	36
	608.491	4		658.345	34.8
	608.524	12		658.378	38.4
	608.558	7		658.411	38.4
	608.592	1		658.444	40.8
	608.625	14		658.477	34.2
	608.659	0		658.51	37.8
	608.693	14		658.544	33
	608.727	12		658.577	40.2
	608.76	15		658.61	34.8
	608.794	6		658.643	43.2
	608.828	3		658.676	37.8
	608.861	22		658.709	36.6
	608.895	5		658.742	39.6
	608.929	6		658.775	37.2
	608.963	16		658.809	33.6
	608.996	6		658.842	36.6
	609.03	7		658.875	37.8
	609.064	9		658.908	34.2
	609.097	5		658.941	34.8
	609.131	8		658.974	34.8
	609.165	11		659.007	40.8
	609.199	11		659.04	39
	609.232	9		659.073	40.8
	609.266	18		659.107	31.2
	609.3	17		659.14	31.8
	609.333	12		659.173	34.2
	609.367	11		659.206	35.4
	609.401	19		659.239	35.4
	609.435	8		659.272	41.4
	609.468	5		659.305	40.2
	609.502	9		659.338	21.6
	609.536	6		659.371	41.4
	609.569	4		659.405	34.2
	609.603	4		659.438	38.4
	609.637	9		659.471	33
	609.67	4		659.504	34.8
	609.704	10		659.537	35.4
	609.738	12		659.57	35.4
	609.772	15		659.603	35.4
	609.805	10		659.636	27
	609.839	-5		659.669	34.8
	609.873	7		659.702	34.8
	609.906	3		659.736	33
	609.94	12		659.769	33.6
	609.974	18		659.802	37.2
	610.007	9		659.835	34.2
	610.041	-5		659.868	30
	610.075	-3		659.901	37.2
	610.108	13		659.934	35.4
	610.142	7		659.967	36.6
	610.176	5		660	37.8
	610.209	14		660.033	36.6
	610.243	4		660.066	31.8
	610.277	9		660.099	42.6
	610.311	8		660.133	26.4
	610.344	-1		660.166	36
	610.378	-3		660.199	36.6
	610.412	4		660.232	30.6
	610.445	1		660.265	33
	610.479	15		660.298	33.6
	610.513	1		660.331	37.8
	610.546	3		660.364	34.2
	610.58	4		660.397	37.8
	610.614	-2		660.43	43.8
	610.647	-1		660.463	44.4
	610.681	10		660.496	37.2
	610.715	12		660.529	37.8
	610.748	8		660.563	35.4
	610.782	10		660.596	34.8
	610.816	14		660.629	36
	610.849	8		660.662	30
	610.883	-3		660.695	41.4
	610.917	5		660.728	37.8
	610.95	20		660.761	32.4
	610.984	7		660.794	43.8
	611.018	2		660.827	35.4
	611.051	5		660.86	36
	611.085	8		660.893	39
	611.119	4		660.926	28.8
	611.152	-2		660.959	30.6
	611.186	6		660.992	34.2
	611.22	1		661.025	36
	611.253	0		661.058	32.4
	611.287	2		661.092	37.8
	611.321	7		661.125	39
	611.354	-2		661.158	33
	611.388	-5		661.191	31.2
	611.421	0		661.224	27
	611.455	9		661.257	32.4
	611.489	-6		661.29	32.4
	611.522	6		661.323	42
	611.556	12		661.356	31.8
	611.59	10		661.389	40.8
	611.623	9		661.422	36
	611.657	-2		661.455	35.4
	611.691	1		661.488	30.6
	611.724	1		661.521	37.8
	611.758	3		661.554	36
	611.792	4		661.587	40.2
	611.825	4		661.62	39
	611.859	-2		661.653	33.6
	611.892	16		661.686	34.8
	611.926	-4		661.719	37.2
	611.96	10		661.752	36.6
	611.993	10		661.785	25.8
	612.027	3		661.819	37.2
	612.061	-1		661.852	39.6
	612.094	6		661.885	29.4
	612.128	10		661.918	36.6
	612.162	11		661.951	35.4
	612.195	4		661.984	34.8
	612.229	12		662.017	42
	612.262	10		662.05	38.4
	612.296	10		662.083	39
	612.33	8		662.116	37.2
	612.363	12		662.149	43.2
	612.397	-10		662.182	37.2
	612.431	15		662.215	36
	612.464	15		662.248	40.8
	612.498	10		662.281	36.6
	612.531	11		662.314	34.8
	612.565	6		662.347	39.6
	612.599	11		662.38	29.4
	612.632	10		662.413	36.6
	612.666	0		662.446	35.4
	612.699	9		662.479	33
	612.733	15		662.512	45
	612.767	10		662.545	36
	612.8	-2		662.578	39
	612.834	4		662.611	38.4
	612.868	8		662.644	36
	612.901	9		662.677	37.8
	612.935	11		662.71	37.2
	612.968	4		662.743	40.8
	613.002	12		662.776	29.4
	613.036	17		662.809	34.8
	613.069	2		662.842	35.4
	613.103	-1		662.875	38.4
	613.136	7		662.908	36.6
	613.17	-1		662.941	29.4
	613.204	-3		662.974	39.6
	613.237	13		663.007	39.6
	613.271	1		663.04	36
	613.304	6		663.073	40.8
	613.338	9		663.106	37.2
	613.372	8		663.139	42.6
	613.405	2		663.172	41.4
	613.439	-1		663.205	39
	613.472	7		663.238	37.2
	613.506	8		663.271	37.8
	613.54	5		663.304	34.8
	613.573	12		663.337	43.2
	613.607	15		663.37	42
	613.64	10		663.403	42
	613.674	8		663.436	36
	613.707	-1		663.469	43.8
	613.741	0		663.502	42
	613.775	14		663.535	37.2
	613.808	16		663.568	33.6
	613.842	5		663.601	31.8
	613.875	2		663.634	43.8
	613.909	6		663.667	40.2
	613.943	8		663.7	37.8
	613.976	-7		663.733	41.4
	614.01	18		663.766	37.2
	614.043	2		663.799	39.6
	614.077	4		663.832	34.8
	614.11	9		663.865	42.6
	614.144	5		663.898	39.6
	614.178	11		663.931	36.6
	614.211	4		663.964	33
	614.245	16		663.997	45.6
	614.278	17		664.03	36.6
	614.312	9		664.063	41.4
	614.345	8		664.095	44.4
	614.379	15		664.128	31.2
	614.413	12		664.161	35.4
	614.446	10		664.194	34.2
	614.48	8		664.227	34.8
	614.513	3		664.26	34.8
	614.547	3		664.293	43.2
	614.58	-9		664.326	36
	614.614	3		664.359	40.8
	614.648	7		664.392	45
	614.681	-4		664.425	33.6
	614.715	-14		664.458	45
	614.748	8		664.491	37.8
	614.782	6		664.524	38.4
	614.815	-2		664.557	40.2
	614.849	3		664.59	40.2
	614.882	4		664.623	37.2
	614.916	15		664.656	35.4
	614.95	-10		664.689	40.8
	614.983	3		664.722	31.8
	615.017	0		664.755	40.8
	615.05	-6		664.788	37.8
	615.084	12		664.82	41.4
	615.117	3		664.853	37.2
	615.151	7		664.886	39
	615.184	11		664.919	46.2
	615.218	-5		664.952	42
	615.251	2		664.985	33.6
	615.285	-8		665.018	42.6
	615.319	18		665.051	34.8
	615.352	6		665.084	42.6
	615.386	2		665.117	36.6
	615.419	-2		665.15	35.4
	615.453	-6		665.183	31.8
	615.486	0		665.216	44.4
	615.52	3		665.249	43.2
	615.553	11		665.282	41.4
	615.587	16		665.315	43.2
	615.62	2		665.347	40.8
	615.654	0		665.38	33.6
	615.687	1		665.413	43.2
	615.721	9		665.446	43.8
	615.754	20		665.479	37.8
	615.788	17		665.512	41.4
	615.822	10		665.545	41.4
	615.855	6		665.578	37.2
	615.889	-6		665.611	49.2
	615.922	-1		665.644	32.4
	615.956	7		665.677	43.2
	615.989	9		665.71	40.8
	616.023	3		665.743	40.2
	616.056	-8		665.775	42.6
	616.09	4		665.808	32.4
	616.123	-8		665.841	34.2
	616.157	-1		665.874	36
	616.19	-11		665.907	38.4
	616.224	-5		665.94	36.6
	616.257	7		665.973	33.6
	616.291	10		666.006	39.6
	616.324	6		666.039	41.4
	616.358	2		666.072	37.2
	616.391	-3		666.105	43.8
	616.425	4		666.137	40.2
	616.458	12		666.17	37.8
	616.492	2		666.203	40.2
	616.525	4		666.236	40.8
	616.559	4		666.269	38.4
	616.592	5		666.302	37.8
	616.626	1		666.335	39.6
	616.659	13		666.368	42.6
	616.693	6		666.401	37.2
	616.726	-3		666.434	42.6
	616.76	0		666.466	37.8
	616.793	2		666.499	36
	616.827	-2		666.532	36.6
	616.86	24		666.565	33.6
	616.894	9		666.598	43.2
	616.927	6		666.631	40.2
	616.961	0		666.664	40.2
	616.994	11		666.697	39.6
	617.028	7		666.73	48
	617.061	1		666.762	34.2
	617.095	0		666.795	43.8
	617.128	7		666.828	40.8
	617.162	8		666.861	41.4
	617.195	13		666.894	38.4
	617.229	3		666.927	43.8
	617.262	16		666.96	46.2
	617.296	11		666.993	43.2
	617.329	6		667.026	32.4
	617.363	0		667.058	47.4
	617.396	-2		667.091	34.8
	617.43	12		667.124	37.8
	617.463	11		667.157	35.4
	617.497	0		667.19	33
	617.53	16		667.223	39.6
	617.564	1		667.256	46.8
	617.597	11		667.288	40.8
	617.631	6		667.321	47.4
	617.664	12		667.354	47.4
	617.698	8		667.387	36
	617.731	21		667.42	42
	617.765	12		667.453	46.8
	617.798	2		667.486	40.8
	617.831	1		667.519	40.8
	617.865	6		667.551	39
	617.898	21		667.584	38.4
	617.932	13		667.617	36.6
	617.965	3		667.65	39
	617.999	0		667.683	44.4
	618.032	3		667.716	43.2
	618.066	3		667.749	36.6
	618.099	5		667.781	39
	618.133	11		667.814	36.6
	618.166	13		667.847	39.6
	618.2	0		667.88	35.4
	618.233	12		667.913	43.8
	618.267	5		667.946	37.8
	618.3	1		667.979	31.2
	618.333	0		668.011	37.2
	618.367	3		668.044	47.4
	618.4	3		668.077	43.8
	618.434	13		668.11	43.2
	618.467	7		668.143	36.6
	618.501	9		668.176	43.8
	618.534	13		668.208	42.6
	618.568	4		668.241	40.2
	618.601	-6		668.274	42
	618.634	-3		668.307	42.6
	618.668	5		668.34	42
	618.701	6		668.373	40.2
	618.735	3		668.405	44.4
	618.768	16		668.438	39
	618.802	7		668.471	39.6
	618.835	2		668.504	34.2
	618.869	0		668.537	38.4
	618.902	5		668.57	39.6
	618.935	1		668.602	42
	618.969	7		668.635	37.2
	619.002	8		668.668	45
	619.036	8		668.701	40.2
	619.069	3		668.734	39
	619.103	6		668.767	40.2
	619.136	16		668.799	37.2
	619.17	21		668.832	42
	619.203	-1		668.865	36.6
	619.236	7		668.898	36
	619.27	10		668.931	44.4
	619.303	2		668.964	40.8
	619.337	4		668.996	39
	619.37	4		669.029	39.6
	619.404	10		669.062	42.6
	619.437	6		669.095	40.2
	619.47	-1		669.128	37.2
	619.504	4		669.16	39.6
	619.537	2		669.193	45.6
	619.571	6		669.226	34.2
	619.604	3		669.259	38.4
	619.637	17		669.292	39.6
	619.671	-1		669.324	35.4
	619.704	1		669.357	39
	619.738	7		669.39	37.8
	619.771	10		669.423	41.4
	619.805	16		669.456	37.8
	619.838	8		669.488	45
	619.871	9		669.521	40.2
	619.905	4		669.554	36.6
	619.938	9		669.587	44.4
	619.972	-2		669.62	39.6
	620.005	4		669.652	45
	620.038	-5		669.685	45
	620.072	17		669.718	34.2
	620.105	6		669.751	37.2
	620.139	12		669.784	45.6
	620.172	4		669.816	39.6
	620.205	15		669.849	45.6
	620.239	21		669.882	47.4
	620.272	2		669.915	39
	620.306	8		669.948	39.6
	620.339	6		669.98	43.2
	620.372	11		670.013	33
	620.406	3		670.046	46.2
	620.439	0		670.079	40.8
	620.473	3		670.112	42.6
	620.506	9		670.144	36.6
	620.539	3		670.177	39.6
	620.573	8		670.21	43.8
	620.606	13		670.243	43.2
	620.64	28		670.275	40.2
	620.673	6		670.308	42.6
	620.706	13		670.341	40.8
	620.74	10		670.374	37.2
	620.773	24		670.407	36.6
	620.807	10		670.439	43.8
	620.84	12		670.472	46.2
	620.873	13		670.505	42
	620.907	21		670.538	49.8
	620.94	16		670.57	39.6
	620.973	-5		670.603	41.4
	621.007	14		670.636	37.8
	621.04	13		670.669	46.8
	621.074	20		670.701	39.6
	621.107	3		670.734	36
	621.14	25		670.767	44.4
	621.174	4		670.8	43.2
	621.207	0		670.833	43.2
	621.24	13		670.865	43.2
	621.274	2		670.898	41.4
	621.307	22		670.931	47.4
	621.341	22		670.964	46.2
	621.374	11		670.996	45
	621.407	6		671.029	48
	621.441	2		671.062	39.6
	621.474	9		671.095	37.2
	621.507	6		671.127	38.4
	621.541	6		671.16	36.6
	621.574	16		671.193	49.2
	621.607	7		671.226	40.2
	621.641	4		671.258	38.4
	621.674	16		671.291	42
	621.708	22		671.324	46.2
	621.741	9		671.357	39.6
	621.774	16		671.389	36.6
	621.808	2		671.422	42.6
	621.841	4		671.455	49.2
	621.874	9		671.488	42
	621.908	10		671.52	48.6
	621.941	1		671.553	46.2
	621.974	3		671.586	42
	622.008	15		671.618	39.6
	622.041	9		671.651	43.2
	622.074	8		671.684	43.2
	622.108	-4		671.717	48
	622.141	8		671.749	45.6
	622.174	14		671.782	40.2
	622.208	2		671.815	41.4
	622.241	6		671.848	43.8
	622.274	14		671.88	42
	622.308	5		671.913	41.4
	622.341	-2		671.946	43.2
	622.374	8		671.978	43.2
	622.408	2		672.011	41.4
	622.441	7		672.044	44.4
	622.475	12		672.077	42.6
	622.508	5		672.109	40.8
	622.541	2		672.142	46.2
	622.575	16		672.175	40.8
	622.608	7		672.208	43.2
	622.641	-6		672.24	43.2
	622.674	7		672.273	43.8
	622.708	0		672.306	36.6
	622.741	4		672.338	27
	622.774	3		672.371	21
	622.808	-1		672.404	15
	622.841	7		672.437	12
	622.874	7		672.469	11.4
	622.908	9		672.502	10.8
	622.941	-3		672.535	11.4
	622.974	10		672.567	34.2
	623.008	6		672.6	40.8
	623.041	3		672.633	48.6
	623.074	-16		672.665	46.2
	623.108	3		672.698	43.2
	623.141	-1		672.731	46.2
	623.174	-4		672.764	36.6
	623.208	0		672.796	41.4
	623.241	6		672.829	45.6
	623.274	2		672.862	45
	623.308	-7		672.894	41.4
	623.341	16		672.927	41.4
	623.374	14		672.96	44.4
	623.408	6		672.992	48
	623.441	1		673.025	46.8
	623.474	-1		673.058	36.6
	623.507	6		673.091	38.4
	623.541	-4		673.123	40.2
	623.574	-3		673.156	40.8
	623.607	12		673.189	45
	623.641	15		673.221	33.6
	623.674	4		673.254	40.2
	623.707	11		673.287	40.8
	623.741	2		673.319	44.4
	623.774	15		673.352	39.6
	623.807	6		673.385	39
	623.84	-1		673.417	46.2
	623.874	9		673.45	42.6
	623.907	14		673.483	40.2
	623.94	-2		673.515	37.2
	623.974	5		673.548	48.6
	624.007	1		673.581	41.4
	624.04	4		673.613	37.8
	624.073	8		673.646	49.2
	624.107	-5		673.679	39.6
	624.14	1		673.711	42.6
	624.173	15		673.744	39
	624.207	11		673.777	40.2
	624.24	16		673.809	41.4
	624.273	9		673.842	43.8
	624.306	4		673.875	45
	624.34	13		673.907	41.4
	624.373	20		673.94	43.8
	624.406	11		673.973	50.4
	624.44	8		674.005	41.4
	624.473	5		674.038	45.6
	624.506	10		674.071	47.4
	624.539	23		674.103	42.6
	624.573	6		674.136	37.8
	624.606	15		674.169	37.8
	624.639	3		674.201	43.8
	624.672	12		674.234	36.6
	624.706	10		674.267	40.8
	624.739	7		674.299	36
	624.772	-1		674.332	40.8
	624.806	12		674.365	51
	624.839	9		674.397	43.8
	624.872	19		674.43	40.2
	624.905	6		674.463	48
	624.939	15		674.495	47.4
	624.972	8		674.528	37.8
	625.005	13		674.56	39.6
	625.038	1		674.593	39
	625.072	-8		674.626	36
	625.105	16		674.658	36.6
	625.138	2		674.691	37.8
	625.171	12		674.724	48
	625.205	14		674.756	40.2
	625.238	14		674.789	39
	625.271	6		674.822	43.2
	625.304	17		674.854	42
	625.338	-2		674.887	43.2
	625.371	22		674.919	40.8
	625.404	7		674.952	41.4
	625.437	18		674.985	47.4
	625.471	12		675.017	38.4
	625.504	9		675.05	41.4
	625.537	9		675.083	40.2
	625.57	-5		675.115	38.4
	625.604	8		675.148	33.6
	625.637	3		675.18	46.2
	625.67	6		675.213	40.8
	625.703	10		675.246	48.6
	625.737	16		675.278	43.2
	625.77	13		675.311	40.2
	625.803	16		675.344	38.4
	625.836	8		675.376	42
	625.87	9		675.409	46.2
	625.903	9		675.441	46.2
	625.936	0		675.474	40.8
	625.969	13		675.507	40.8
	626.002	5		675.539	39
	626.036	21		675.572	40.8
	626.069	16		675.604	46.8
	626.102	5		675.637	40.2
	626.135	18		675.67	30.6
	626.169	6		675.702	40.2
	626.202	-2		675.735	37.2
	626.235	21		675.768	40.8
	626.268	6		675.8	39
	626.302	8		675.833	42
	626.335	12		675.865	34.2
	626.368	3		675.898	39.6
	626.401	25		675.931	41.4
	626.434	15		675.963	40.2
	626.468	-1		675.996	39.6
	626.501	-4		676.028	44.4
	626.534	12		676.061	46.2
	626.567	-1		676.093	36.6
	626.6	25		676.126	40.8
	626.634	5		676.159	31.2
	626.667	11		676.191	37.8
	626.7	6		676.224	39
	626.733	4		676.256	42
	626.767	6		676.289	37.2
	626.8	5		676.322	30
	626.833	9		676.354	36
	626.866	-2		676.387	39
	626.899	-6		676.419	40.2
	626.933	15		676.452	31.2
	626.966	0		676.485	35.4
	626.999	11		676.517	46.8
	627.032	11		676.55	42.6
	627.065	-1		676.582	36
	627.099	6		676.615	39.6
	627.132	11		676.647	43.2
	627.165	12		676.68	43.8
	627.198	-5		676.713	38.4
	627.231	7		676.745	39.6
	627.265	0		676.778	45
	627.298	5		676.81	36
	627.331	11		676.843	35.4
	627.364	6		676.875	35.4
	627.397	13		676.908	45.6
	627.43	12		676.941	39
	627.464	8		676.973	34.2
	627.497	-3		677.006	38.4
	627.53	7		677.038	42.6
	627.563	3		677.071	37.8
	627.596	-7		677.103	34.8
	627.63	10		677.136	40.2
	627.663	14		677.168	32.4
	627.696	-8		677.201	40.8
	627.729	5		677.234	34.2
	627.762	3		677.266	33.6
	627.795	0		677.299	37.8
	627.829	4		677.331	36.6
	627.862	0		677.364	39.6
	627.895	5		677.396	37.8
	627.928	7		677.429	40.8
	627.961	-6		677.461	41.4
	627.994	18		677.494	36.6
	628.028	0		677.527	29.4
	628.061	10		677.559	36.6
	628.094	24		677.592	36.6
	628.127	8		677.624	42
	628.16	16		677.657	33
	628.193	4		677.689	33
	628.227	3		677.722	36
	628.26	2		677.754	38.4
	628.293	4		677.787	40.2
	628.326	-11		677.819	49.2
	628.359	1		677.852	32.4
	628.392	19		677.885	36
	628.426	9		677.917	39.6
	628.459	0		677.95	39
	628.492	-1		677.982	37.2
	628.525	2		678.015	36.6
	628.558	15		678.047	31.8
	628.591	12		678.08	30.6
	628.625	-1		678.112	41.4
	628.658	-3		678.145	36
	628.691	11		678.177	40.2
	628.724	20		678.21	33.6
	628.757	3		678.242	33.6
	628.79	5		678.275	34.8
	628.823	11		678.307	40.2
	628.857	8		678.34	33
	628.89	7		678.372	43.2
	628.923	6		678.405	41.4
	628.956	17		678.437	36
	628.989	0		678.47	34.2
	629.022	7		678.502	33
	629.055	8		678.535	41.4
	629.089	22		678.568	38.4
	629.122	12		678.6	37.8
	629.155	20		678.633	33.6
	629.188	19		678.665	33
	629.221	31		678.698	37.2
	629.254	12		678.73	42
	629.287	17		678.763	32.4
	629.32	15		678.795	33.6
	629.354	13		678.828	36
	629.387	8		678.86	35.4
	629.42	16		678.893	36.6
	629.453	-1		678.925	37.2
	629.486	14		678.958	36
	629.519	13		678.99	39.6
	629.552	1		679.023	36
	629.585	-10		679.055	37.8
	629.619	9		679.088	34.2
	629.652	12		679.12	37.2
	629.685	12		679.153	40.8
	629.718	13		679.185	44.4
	629.751	4		679.218	39.6
	629.784	13		679.25	35.4
	629.817	5		679.283	40.8
	629.85	3		679.315	37.2
	629.883	6		679.347	34.8
	629.917	15		679.38	36
	629.95	19		679.412	34.8
	629.983	19		679.445	37.2
	630.016	9		679.477	28.8
	630.049	7		679.51	40.8
	630.082	7		679.542	33
	630.115	10		679.575	39.6
	630.148	4		679.607	34.2
	630.181	10		679.64	31.8
	630.215	19		679.672	40.8
	630.248	13		679.705	36
	630.281	4		679.737	34.2
	630.314	5		679.77	40.8
	630.347	9		679.802	37.2
	630.38	-1		679.835	40.2
	630.413	4		679.867	32.4
	630.446	5		679.9	36
	630.479	2		679.932	33.6
	630.512	2		679.965	34.2
	630.545	2		679.997	31.2
	630.579	6		680.029	34.8
	630.612	18		680.062	31.8
	630.645	9		680.094	43.8
	630.678	1		680.127	37.2
	630.711	16		680.159	35.4
	630.744	-2		680.192	37.8
	630.777	16		680.224	40.2
	630.81	10		680.257	36.6
	630.843	11		680.289	37.2
	630.876	4		680.322	33
	630.909	0		680.354	34.8
	630.942	6		680.387	33.6
	630.976	14		680.419	39
	631.009	-5		680.451	35.4
	631.042	4		680.484	32.4
	631.075	9		680.516	32.4
	631.108	-1		680.549	37.2
	631.141	7		680.581	34.2
	631.174	2		680.614	38.4
	631.207	10		680.646	30
	631.24	-4		680.679	37.2
	631.273	0		680.711	28.2
	631.306	-1		680.743	37.8
	631.339	6		680.776	33.6
	631.372	-3		680.808	34.2
	631.405	-3		680.841	34.8
	631.439	6		680.873	42
	631.472	2		680.906	39.6
	631.505	-2		680.938	28.8
	631.538	8		680.97	30.6
	631.571	1		681.003	29.4
	631.604	0		681.035	40.8
	631.637	10		681.068	30.6
	631.67	0		681.1	28.8
	631.703	-3		681.133	34.8
	631.736	-1		681.165	38.4
	631.769	-4		681.197	33
	631.802	-2		681.23	34.8
	631.835	2		681.262	34.2
	631.868	-1		681.295	29.4
	631.901	13		681.327	33.6
	631.934	3		681.36	34.2
	631.967	-9		681.392	33
	632	-11		681.424	39
	632.034	-12		681.457	33.6
	632.067	-1		681.489	27.6
	632.1	-3		681.522	27
	632.133	3		681.554	36
	632.166	-3		681.587	40.2
	632.199	2		681.619	42
	632.232	0		681.651	30.6
	632.265	5		681.684	33
	632.298	-7		681.716	31.2
	632.331	7		681.749	36
	632.364	0		681.781	30.6
	632.397	-1		681.813	36.6
	632.43	10		681.846	32.4
	632.463	3		681.878	35.4
	632.496	-2		681.911	26.4
	632.529	3		681.943	32.4
	632.562	8		681.975	24
	632.595	4		682.008	31.8
	632.628	4		682.04	27.6
	632.661	13		682.073	25.2
	632.694	-6		682.105	34.2
	632.727	1		682.137	31.8
	632.76	-5		682.17	25.2
	632.793	-4		682.202	29.4
	632.826	7		682.235	33
	632.859	2		682.267	27
	632.892	3		682.299	36.6
	632.925	1		682.332	31.8
	632.958	0		682.364	31.2
	632.991	2		682.396	36
	633.024	3		682.429	24.6
	633.057	8		682.461	28.8
	633.09	7		682.494	35.4
	633.123	16		682.526	36
	633.156	10		682.558	36
	633.189	-8		682.591	32.4
	633.222	0		682.623	34.8
	633.255	9		682.656	33
	633.288	-4		682.688	28.2
	633.321	11		682.72	31.8
	633.354	3		682.753	27
	633.387	7		682.785	36
	633.42	6		682.817	31.2
	633.453	8		682.85	33
	633.486	10		682.882	37.2
	633.519	6		682.914	32.4
	633.552	13		682.947	24.6
	633.585	20		682.979	34.2
	633.618	17		683.012	30.6
	633.651	24		683.044	35.4
	633.684	12		683.076	32.4
	633.717	13		683.109	30.6
	633.75	2		683.141	29.4
	633.783	20		683.173	27
	633.816	9		683.206	21.6
	633.849	11		683.238	30
	633.882	22		683.27	25.8
	633.915	17		683.303	27
	633.948	10		683.335	28.8
	633.949	17		683.335	33.6
	633.982	10		683.368	33.6
	634.016	20		683.401	17.4
	634.049	4		683.434	22.8
	634.083	21		683.467	28.2
	634.117	8		683.5	27
	634.15	23		683.533	21
	634.184	6		683.566	26.4
	634.217	15		683.599	28.8
	634.251	14		683.632	28.2
	634.284	1		683.664	33.6
	634.318	4		683.697	37.8
	634.351	9		683.73	25.2
	634.385	15		683.763	28.2
	634.419	8		683.796	27
	634.452	9		683.829	29.4
	634.486	17		683.862	28.2
	634.519	15		683.895	30.6
	634.553	9		683.928	31.8
	634.586	-2		683.961	21.6
	634.62	7		683.994	30.6
	634.653	6		684.027	28.2
	634.687	26		684.06	22.2
	634.72	8		684.093	30
	634.754	3		684.126	28.2
	634.787	13		684.159	31.8
	634.821	9		684.191	31.2
	634.855	13		684.224	22.2
	634.888	5		684.257	34.2
	634.922	4		684.29	33.6
	634.955	25		684.323	19.8
	634.989	14		684.356	25.8
	635.022	1		684.389	28.8
	635.056	24		684.422	22.2
	635.089	16		684.455	19.2
	635.123	13		684.488	24
	635.156	20		684.521	25.2
	635.19	28		684.554	28.2
	635.223	11		684.587	25.8
	635.257	12		684.619	30
	635.29	18		684.652	18.6
	635.324	2		684.685	29.4
	635.357	1		684.718	24
	635.391	12		684.751	32.4
	635.424	14		684.784	25.8
	635.458	6		684.817	29.4
	635.491	16		684.85	21.6
	635.525	26		684.883	27
	635.558	17		684.916	29.4
	635.592	14		684.949	30
	635.626	13		684.981	27.6
	635.659	15		685.014	24
	635.693	8		685.047	25.8
	635.726	10		685.08	22.8
	635.76	6		685.113	29.4
	635.793	17		685.146	26.4
	635.827	15		685.179	24.6
	635.86	6		685.212	26.4
	635.894	20		685.245	30
	635.927	20		685.278	22.2
	635.961	20		685.31	19.2
	635.994	9		685.343	32.4
	636.028	14		685.376	25.2
	636.061	12		685.409	22.8
	636.095	8		685.442	26.4
	636.128	19		685.475	28.2
	636.162	1		685.508	22.2
	636.195	16		685.541	30
	636.229	2		685.574	21.6
	636.262	19		685.606	24
	636.296	16		685.639	24.6
	636.329	17		685.672	30.6
	636.363	17		685.705	25.8
	636.396	1		685.738	24.6
	636.43	8		685.771	23.4
	636.463	8		685.804	33
	636.497	10		685.837	27
	636.53	9		685.87	28.2
	636.564	12		685.902	20.4
	636.597	11		685.935	27
	636.63	12		685.968	28.2
	636.664	11		686.001	25.8
	636.697	10		686.034	24.6
	636.731	1		686.067	21.6
	636.764	2		686.1	29.4
	636.798	16		686.133	28.8
	636.831	12		686.165	29.4
	636.865	15		686.198	20.4
	636.898	13		686.231	27.6
	636.932	8		686.264	26.4
	636.965	9		686.297	34.8
	636.999	22		686.33	28.8
	637.032	5		686.363	29.4
	637.066	11		686.396	20.4
	637.099	15		686.428	25.2
	637.133	6		686.461	21.6
	637.166	16		686.494	27
	637.2	-4		686.527	16.8
	637.233	7		686.56	18.6
	637.267	10		686.593	22.2
	637.3	23		686.626	19.8
	637.333	14		686.658	22.2
	637.367	27		686.691	18
	637.4	4		686.724	17.4
	637.434	13		686.757	22.2
	637.467	10		686.79	14.4
	637.501	17		686.823	21
	637.534	20		686.856	28.8
	637.568	13		686.888	19.8
	637.601	19		686.921	15
	637.635	4		686.954	21.6
	637.668	17		686.987	19.2
	637.702	5		687.02	25.2
	637.735	12		687.053	17.4
	637.768	24		687.085	18
	637.802	18		687.118	21.6
	637.835	11		687.151	14.4
	637.869	5		687.184	12.6
	637.902	8		687.217	25.8
	637.936	20		687.25	19.2
	637.969	18		687.283	21.6
	638.003	19		687.315	20.4
	638.036	8		687.348	25.2
	638.07	4		687.381	13.2
	638.103	27		687.414	16.8
	638.136	5		687.447	19.8
	638.17	15		687.48	21
	638.203	12		687.512	19.8
	638.237	17		687.545	12.6
	638.27	15		687.578	18.6
	638.304	15		687.611	28.2
	638.337	20		687.644	18.6
	638.371	14		687.677	25.8
	638.404	-3		687.709	29.4
	638.437	11		687.742	21
	638.471	24		687.775	23.4
	638.504	15		687.808	20.4
	638.538	13		687.841	21.6
	638.571	21		687.873	19.2
	638.605	12		687.906	20.4
	638.638	11		687.939	29.4
	638.671	18		687.972	18.6
	638.705	23		688.005	19.8
	638.738	18		688.038	19.2
	638.772	14		688.07	20.4
	638.805	1		688.103	21
	638.839	18		688.136	18.6
	638.872	20		688.169	25.2
	638.905	21		688.202	18.6
	638.939	17		688.234	24
	638.972	6		688.267	19.2
	639.006	33		688.3	18.6
	639.039	11		688.333	14.4
	639.073	13		688.366	22.8
	639.106	4		688.399	16.2
	639.139	20		688.431	18
	639.173	23		688.464	19.8
	639.206	28		688.497	22.2
	639.24	29		688.53	19.8
	639.273	22		688.563	18.6
	639.306	5		688.595	22.2
	639.34	25		688.628	17.4
	639.373	16		688.661	14.4
	639.407	17		688.694	19.2
	639.44	11		688.727	16.8
	639.473	18		688.759	22.8
	639.507	7		688.792	20.4
	639.54	8		688.825	16.8
	639.574	6		688.858	23.4
	639.607	18		688.89	11.4
	639.641	12		688.923	19.8
	639.674	13		688.956	19.2
	639.707	22		688.989	16.2
	639.741	7		689.022	13.8
	639.774	16		689.054	19.8
	639.808	13		689.087	24.6
	639.841	13		689.12	20.4
	639.874	18		689.153	17.4
	639.908	10		689.186	16.8
	639.941	13		689.218	18
	639.975	3		689.251	18.6
	640.008	15		689.284	22.2
	640.041	12		689.317	20.4
	640.075	27		689.349	21.6
	640.108	17		689.382	23.4
	640.141	12		689.415	21
	640.175	19		689.448	22.2
	640.208	17		689.481	16.8
	640.242	15		689.513	15.6
	640.275	11		689.546	19.2
	640.308	20		689.579	17.4
	640.342	14		689.612	18.6
	640.375	19		689.644	12
	640.409	16		689.677	21.6
	640.442	14		689.71	9
	640.475	17		689.743	15.6
	640.509	15		689.776	24
	640.542	2		689.808	18
	640.575	20		689.841	18
	640.609	14		689.874	21
	640.642	10		689.907	17.4
	640.676	17		689.939	12.6
	640.709	12		689.972	9.6
	640.742	12		690.005	18
	640.776	12		690.038	16.8
	640.809	7		690.07	16.2
	640.842	20		690.103	15.6
	640.876	17		690.136	16.2
	640.909	11		690.169	21
	640.943	15		690.201	9.6
	640.976	8		690.234	14.4
	641.009	13		690.267	13.8
	641.043	17		690.3	13.2
	641.076	7		690.332	16.2
	641.109	6		690.365	10.8
	641.143	10		690.398	9
	641.176	3		690.431	15.6
	641.209	5		690.463	10.8
	641.243	15		690.496	16.2
	641.276	16		690.529	11.4
	641.31	7		690.562	15
	641.343	12		690.594	13.2
	641.376	10		690.627	15.6
	641.41	16		690.66	10.2
	641.443	24		690.693	20.4
	641.476	21		690.725	7.8
	641.51	11		690.758	8.4
	641.543	13		690.791	9.6
	641.576	11		690.824	10.8
	641.61	3		690.856	16.2
	641.643	12		690.889	21
	641.676	16		690.922	15.6
	641.71	13		690.954	16.8
	641.743	5		690.987	16.8
	641.776	6		691.02	7.2
	641.81	6		691.053	19.2
	641.843	6		691.085	8.4
	641.876	7		691.118	17.4
	641.91	26		691.151	15.6
	641.943	14		691.184	14.4
	641.977	11		691.216	15.6
	642.01	14		691.249	21
	642.043	10		691.282	13.2
	642.077	16		691.314	18.6
	642.11	-4		691.347	8.4
	642.143	26		691.38	14.4
	642.177	16		691.413	16.8
	642.21	17		691.445	25.8
	642.243	12		691.478	12.6
	642.277	2		691.511	9
	642.31	1		691.543	9.6
	642.343	14		691.576	6
	642.377	2		691.609	4.2
	642.41	17		691.642	12.6
	642.443	4		691.674	19.8
	642.476	11		691.707	12.6
	642.51	6		691.74	19.8
	642.543	20		691.772	7.8
	642.576	19		691.805	9.6
	642.61	24		691.838	13.8
	642.643	13		691.871	8.4
	642.676	10		691.903	11.4
	642.71	13		691.936	9.6
	642.743	8		691.969	10.2
	642.776	9		692.001	17.4
	642.81	14		692.034	14.4
	642.843	23		692.067	10.8
	642.876	18		692.099	13.2
	642.91	15		692.132	14.4
	642.943	3		692.165	10.2
	642.976	26		692.198	13.2
	643.01	3		692.23	13.2
	643.043	13		692.263	6
	643.076	19		692.296	16.2
	643.11	10		692.328	16.2
	643.143	7		692.361	19.8
	643.176	8		692.394	14.4
	643.209	15		692.426	18.6
	643.243	24		692.459	10.8
	643.276	13		692.492	10.8
	643.309	9		692.524	13.8
	643.343	8		692.557	15.6
	643.376	11		692.59	15.6
	643.409	19		692.622	12.6
	643.443	18		692.655	7.2
	643.476	16		692.688	7.8
	643.509	11		692.721	12
	643.542	21		692.753	12
	643.576	5		692.786	10.2
	643.609	30		692.819	12.6
	643.642	20		692.851	15.6
	643.676	9		692.884	18
	643.709	19		692.917	12.6
	643.742	7		692.949	13.2
	643.775	22		692.982	13.8
	643.809	9		693.015	13.2
	643.842	10		693.047	11.4
	643.875	4		693.08	13.2
	643.909	10		693.113	10.2
	643.942	10		693.145	8.4
	643.975	10		693.178	11.4
	644.008	0		693.211	10.8
	644.042	5		693.243	15.6
	644.075	23		693.276	10.8
	644.108	19		693.309	13.2
	644.142	8		693.341	10.2
	644.175	13		693.374	16.8
	644.208	22		693.407	16.8
	644.241	18		693.439	13.2
	644.275	22		693.472	14.4
	644.308	5		693.505	15
	644.341	13		693.537	7.8
	644.375	5		693.57	11.4
	644.408	15		693.602	11.4
	644.441	26		693.635	12.6
	644.474	14		693.668	-1.8
	644.508	18		693.7	7.8
	644.541	10		693.733	10.8
	644.574	11		693.766	7.2
	644.607	12		693.798	15.6
	644.641	21		693.831	9.6
	644.674	11		693.864	16.2
	644.707	-8		693.896	16.8
	644.74	25		693.929	9
	644.774	14		693.962	6.6
	644.807	18		693.994	13.2
	644.84	9		694.027	12.6
	644.873	17		694.059	9.6
	644.907	9		694.092	7.8
	644.94	18		694.125	12.6
	644.973	6		694.157	13.2
	645.006	12		694.19	2.4
	645.04	7		694.223	10.2
	645.073	16		694.255	7.8
	645.106	7		694.288	4.8
	645.139	11		694.321	15
	645.173	15		694.353	6.6
	645.206	20		694.386	9
	645.239	11		694.418	7.2
	645.272	13		694.451	7.8
	645.306	4		694.484	11.4
	645.339	8		694.516	19.2
	645.372	1		694.549	9.6
	645.405	1		694.582	13.8
	645.439	11		694.614	12.6
	645.472	15		694.647	7.8
	645.505	28		694.679	17.4
	645.538	23		694.712	7.8
	645.572	3		694.745	11.4
	645.605	15		694.777	18.6
	645.638	-1		694.81	7.2
	645.671	6		694.842	6
	645.705	24		694.875	5.4
	645.738	18		694.908	6
	645.771	7		694.94	18
	645.804	12		694.973	9
	645.838	17		695.006	9
	645.871	18		695.038	3
	645.904	10		695.071	8.4
	645.937	20		695.103	12.6
	645.97	15		695.136	13.8
	646.004	11		695.169	7.8
	646.037	11		695.201	9.6
	646.07	16		695.234	9.6
	646.103	13		695.266	11.4
	646.137	9		695.299	9.6
	646.17	7		695.332	13.2
	646.203	20		695.364	8.4
	646.236	12		695.397	13.2
	646.269	16		695.429	9
	646.303	15		695.462	5.4
	646.336	14		695.495	6.6
	646.369	17		695.527	6
	646.402	12		695.56	8.4
	646.436	23		695.592	15
	646.469	8		695.625	9
	646.502	12		695.658	6
	646.535	11		695.69	7.8
	646.568	11		695.723	17.4
	646.602	23		695.755	4.2
	646.635	1		695.788	14.4
	646.668	27		695.82	9
	646.701	13		695.853	4.2
	646.734	10		695.886	7.2
	646.768	-1		695.918	0
	646.801	11		695.951	9
	646.834	7		695.983	1.2
	646.867	-1		696.016	3.6
	646.9	20		696.048	7.8
	646.934	12		696.081	11.4
	646.967	18		696.114	3
	647	6		696.146	7.8
	647.033	16		696.179	8.4
	647.066	16		696.211	9
	647.1	12		696.244	3.6
	647.133	8		696.277	0
	647.166	20		696.309	13.2
	647.199	7		696.342	13.8
	647.232	13		696.374	8.4
	647.266	5		696.407	7.8
	647.299	19		696.439	2.4
	647.332	6		696.472	14.4
	647.365	13		696.504	9
	647.398	10		696.537	4.8
	647.431	17		696.57	11.4
	647.465	13		696.602	4.8
	647.498	15		696.635	9
	647.531	20		696.667	6
	647.564	-10		696.7	15.6
	647.597	8		696.732	7.2
	647.631	17		696.765	15.6
	647.664	9		696.797	8.4
	647.697	16		696.83	8.4
	647.73	14		696.863	11.4
	647.763	5		696.895	8.4
	647.796	16		696.928	7.2
	647.83	10		696.96	4.2
	647.863	10		696.993	14.4
	647.896	-6		697.025	5.4
	647.929	1		697.058	7.2
	647.962	5		697.09	8.4
	647.995	-4		697.123	12
	648.029	6		697.156	1.2
	648.062	7		697.188	9.6
	648.095	8		697.221	10.2
	648.128	5		697.253	4.8
	648.161	5		697.286	1.8
	648.194	4		697.318	6
	648.228	10		697.351	8.4
	648.261	23		697.383	4.2
	648.294	25		697.416	9
	648.327	22		697.448	2.4
	648.36	3		697.481	10.2
	648.393	18		697.513	7.2
	648.427	15		697.546	7.8
	648.46	9		697.578	12.6
	648.493	11		697.611	3.6
	648.526	24		697.644	9.6
	648.559	14		697.676	6
	648.592	10		697.709	7.8
	648.625	8		697.741	4.2
	648.659	9		697.774	8.4
	648.692	10		697.806	7.8
	648.725	21		697.839	0
	648.758	26		697.871	2.4
	648.791	9		697.904	12
	648.824	0		697.936	9
	648.857	0		697.969	10.2
	648.891	3		698.001	-0.6
	648.924	9		698.034	10.2
	648.957	9		698.066	1.2
	648.99	13		698.099	19.8
	649.023	21		698.131	6.6
	649.056	16		698.164	7.8
	649.089	12		698.196	10.8
	649.123	7		698.229	6
	649.156	21		698.261	4.8
	649.189	3		698.294	7.2
	649.222	33		698.326	18
	649.255	16		698.359	10.2
	649.288	10		698.391	6
	649.321	19		698.424	13.8
	649.354	13		698.456	9
	649.388	21		698.489	15
	649.421	13		698.521	13.8
	649.454	22		698.554	11.4
	649.487	13		698.586	4.8
	649.52	19		698.619	-1.8
	649.553	10		698.651	0
	649.586	14		698.684	14.4
	649.619	15		698.716	3
	649.653	9		698.749	0.6
	649.686	14		698.781	7.8
	649.719	11		698.814	6
	649.752	10		698.846	6
	649.785	8		698.879	13.2
	649.818	8		698.911	13.2
	649.851	3		698.944	4.2
	649.884	20		698.976	6
	649.918	1		699.009	7.2
	649.951	2		699.041	11.4
	649.984	6		699.074	12.6
	650.017	9		699.106	3
	650.05	9		699.139	5.4
	650.083	18		699.171	12
	650.116	18		699.204	8.4
	650.149	27		699.236	0
	650.182	8		699.269	4.8
	650.215	15		699.301	1.8
	650.249	14		699.334	12.6
	650.282	21		699.366	7.2
	650.315	1		699.398	10.2
	650.348	9		699.431	7.2
	650.381	18		699.463	15
	650.414	3		699.496	7.8
	650.447	9		699.528	1.8
	650.48	9		699.561	13.8
	650.513	8		699.593	8.4
	650.546	-1		699.626	12.6
	650.58	4		699.658	7.2
	650.613	22		699.691	10.8
	650.646	18		699.723	9
	650.679	8		699.756	8.4
	650.712	4		699.788	-3
	650.745	18		699.821	8.4
	650.778	20		699.853	7.2
	650.811	5		699.885	-1.2
	650.844	17		699.918	-1.8
	650.877	2		699.95	6.6
	650.91	4		699.983	6.6
	650.943	17		700.015	4.2
	650.977	11		700.048	1.8
	651.01	18		700.08	0.6
	651.043	9		700.113	9
	651.076	5		700.145	9.6
	651.109	12		700.177	9
	651.142	13		700.21	4.2
	651.175	14		700.242	7.2
	651.208	7		700.275	13.2
	651.241	13		700.307	2.4
	651.274	12		700.34	7.2
	651.307	15		700.372	6
	651.34	18		700.405	6.6
	651.373	18		700.437	1.8
	651.407	2		700.469	7.8
	651.44	15		700.502	1.2
	651.473	10		700.534	5.4
	651.506	9		700.567	-0.6
	651.539	6		700.599	7.8
	651.572	12		700.632	8.4
	651.605	7		700.664	6
	651.638	8		700.697	6.6
	651.671	5		700.729	3
	651.704	7		700.761	11.4
	651.737	19		700.794	-1.8
	651.77	0		700.826	9.6
	651.803	7		700.859	12.6
	651.836	0		700.891	6.6
	651.869	33		700.923	8.4
	651.902	11		700.956	1.2
	651.935	13		700.988	9
	651.968	20		701.021	4.8
	652.002	22		701.053	12.6
	652.035	10		701.086	0.6
	652.068	5		701.118	7.8
	652.101	0		701.15	0.6
	652.134	18		701.183	7.8
	652.167	9		701.215	10.8
	652.2	17		701.248	9.6
	652.233	4		701.28	8.4
	652.266	9		701.312	1.2
	652.299	26		701.345	6
	652.332	5		701.377	7.8
	652.365	10		701.41	-5.4
	652.398	13		701.442	11.4
	652.431	6		701.475	-2.4
	652.464	8		701.507	1.8
	652.497	6		701.539	6
	652.53	19		701.572	-1.8
	652.563	20		701.604	4.8
	652.596	10		701.637	13.8
	652.629	7		701.669	7.8
	652.662	8		701.701	4.2
	652.695	12		701.734	7.8
	652.728	22		701.766	6.6
	652.761	10		701.799	3
	652.794	16		701.831	2.4
	652.827	7		701.863	4.2
	652.86	22		701.896	0.6
	652.893	20		701.928	3.6
	652.927	7		701.96	11.4
	652.96	22		701.993	10.8
	652.993	13		702.025	7.8
	653.026	8		702.058	4.2
	653.059	20		702.09	15
	653.092	14		702.122	7.8
	653.125	12		702.155	6
	653.158	7		702.187	12
	653.191	-4		702.22	6.6
	653.224	-1		702.252	7.2
	653.257	4		702.284	3
	653.29	22		702.317	1.8
	653.323	8		702.349	13.8
	653.356	27		702.381	2.4
	653.389	19		702.414	4.8
	653.422	9		702.446	0
	653.455	-3		702.479	4.8
	653.488	14		702.511	15
	653.521	8		702.543	8.4
	653.554	16		702.576	-1.2
	653.587	13		702.608	10.8
	653.62	8		702.64	4.2
	653.653	12		702.673	4.8
	653.686	23		702.705	8.4
	653.719	24		702.738	7.8
	653.752	4		702.77	1.2
	653.785	6		702.802	10.8
	653.818	23		702.835	6
	653.851	14		702.867	8.4
	653.884	23		702.899	7.8
	653.917	19		702.932	5.4
	653.95	22		702.964	10.8
	653.983	8		702.996	9.6
	654.016	8		703.029	13.8
	654.049	19		703.061	-4.2
	654.082	-5		703.093	5.4
	654.115	11		703.126	6.6
	654.148	20		703.158	4.2
	654.181	16		703.191	9.6
	654.214	24		703.223	3
	654.247	12		703.255	5.4
	654.28	4		703.288	4.8
	654.313	17		703.32	1.8
	654.345	17		703.352	3.6
	654.378	17		703.385	5.4
	654.411	14		703.417	10.8
	654.444	-2		703.449	4.2
	654.477	17		703.482	6
	654.51	6		703.514	5.4
	654.543	15		703.546	10.2
	654.576	13		703.579	3
	654.609	13		703.611	0.6
	654.642	18		703.643	6
	654.675	20		703.676	5.4
	654.708	15		703.708	7.8
	654.741	20		703.74	11.4
	654.774	14		703.773	6.6
	654.807	12		703.805	1.2
	654.84	13		703.837	15
	654.873	28		703.87	7.8
	654.906	15		703.902	9.6
	654.939	3		703.934	15
	654.972	18		703.967	2.4
	655.005	19		703.999	3.6
	655.038	13		704.031	2.4
	655.071	18		704.064	4.2
	655.104	16		704.096	2.4
	655.137	15		704.128	9
	655.17	15		704.161	9
	655.203	21		704.193	9
	655.236	15		704.225	9
	655.268	19		704.258	9
	655.301	23		704.29	10.2
	655.334	13		704.322	9
	655.367	14		704.354	9
	655.4	19		704.387	6
	655.433	19		704.419	-3
	655.466	21		704.451	9
	655.499	24		704.484	6
	655.532	28		704.516	7.2
	655.565	20		704.548	3
	655.598	27		704.581	6.6
	655.631	16		704.613	6.6
	655.664	16		704.645	7.8
	655.697	12		704.678	5.4
	655.73	17		704.71	5.4
	655.763	5		704.742	3.6
	655.796	1		704.774	8.4
	655.828	25		704.807	7.2
	655.861	23		704.839	7.2
	655.894	14		704.871	10.8
	655.927	13		704.904	-1.2
	655.96	6		704.936	6.6
	655.993	24		704.968	6
	656.026	16		705	15.6
	656.059	6		705.033	4.8
	656.092	14		705.065	0
	656.125	22		705.097	7.2
	656.158	14		705.13	16.2
	656.191	19		705.162	1.8
	656.224	26		705.194	4.8
	656.257	13		705.226	4.8
	656.289	20		705.259	6.6
	656.322	21		705.291	6
	656.355	21		705.323	7.8
	656.388	9		705.356	9
	656.421	15		705.388	2.4
	656.454	19		705.42	6.6
	656.487	15		705.452	12.6
	656.52	17		705.485	8.4
	656.553	11		705.517	9
	656.586	12		705.549	4.2
	656.619	16		705.582	11.4
	656.651	19		705.614	14.4
	656.684	6		705.646	2.4
	656.717	22		705.678	4.2
	656.75	10		705.711	-3
	656.783	14		705.743	4.2
	656.816	16		705.775	5.4
	656.849	16		705.807	8.4
	656.882	17		705.84	2.4
	656.915	21		705.872	13.2
	656.948	8		705.904	9
	656.981	7		705.936	8.4
	657.013	17		705.969	1.8
	657.046	7		706.001	6.6
	657.079	16		706.033	10.8
	657.112	11		706.066	9
	657.145	20		706.098	5.4
	657.178	3		706.13	9.6
	657.211	7		706.162	10.8
	657.244	12		706.195	10.8
	657.277	25		706.227	4.2
	657.309	19		706.259	10.2
	657.342	21		706.291	9
	657.375	12		706.324	7.2
	657.408	7		706.356	9
	657.441	9		706.388	2.4
	657.474	16		706.42	4.2
	657.507	5		706.452	5.4
	657.54	1		706.485	13.2
	657.572	7		706.517	10.2
	657.605	12		706.549	6
	657.638	21		706.581	6.6
	657.671	27		706.614	8.4
	657.704	12		706.646	15.6
	657.737	-3		706.678	10.8
	657.77	20		706.71	4.8
	657.803	14		706.743	7.2
	657.835	2		706.775	10.2
	657.868	15		706.807	7.8
	657.901	17		706.839	10.2
	657.934	11		706.872	3
	657.967	5		706.904	1.2
	658	18		706.936	7.2
	658.033	5		706.968	10.8
	658.066	12		707	7.2
	658.098	15		707.033	13.2
	658.131	23		707.065	-0.6
	658.164	11		707.097	2.4
	658.197	11		707.129	13.2
	658.23	22		707.162	15
	658.263	3		707.194	10.8
	658.296	7		707.226	7.2
	658.328	12		707.258	9.6
	658.361	15		707.29	0
	658.394	7		707.323	16.2
	658.427	19		707.355	4.2
	658.46	27		707.387	11.4
	658.493	9		707.419	13.8
	658.526	18		707.452	6
	658.558	18		707.484	5.4
	658.591	4		707.516	6
	658.624	10		707.548	15.6
	658.657	18		707.58	7.8
	658.69	13		707.613	10.2
	658.723	9		707.645	7.8
	658.755	10		707.677	10.8
	658.788	17		707.709	4.2
	658.821	27		707.741	7.8
	658.854	27		707.774	5.4
	658.887	18		707.806	10.8
	658.92	18		707.838	7.2
	658.952	18		707.87	10.2
	658.985	13		707.902	7.2
	659.018	11		707.935	6
	659.051	-2		707.967	10.8
	659.084	14		707.999	8.4
	659.117	8		708.031	14.4
	659.149	3		708.063	12
	659.182	9		708.095	4.8
	659.215	14		708.128	9.6
	659.248	24		708.16	4.2
	659.281	14		708.192	13.2
	659.314	14		708.224	7.8
	659.346	17		708.256	15.6
	659.379	2		708.289	7.8
	659.412	15		708.321	3
	659.445	8		708.353	7.2
	659.478	-2		708.385	13.2
	659.511	8		708.417	4.8
	659.543	2		708.45	6
	659.576	3		708.482	12
	659.609	10		708.514	13.2
	659.642	21		708.546	10.8
	659.675	13		708.578	7.2
	659.707	12		708.61	7.8
	659.74	7		708.643	1.2
	659.773	8		708.675	10.8
	659.806	16		708.707	4.8
	659.839	4		708.739	9.6
	659.871	5		708.771	6.6
	659.904	21		708.803	7.2
	659.937	12		708.836	7.2
	659.97	8		708.868	11.4
	660.003	7		708.9	10.8
	660.035	18		708.932	14.4
	660.068	16		708.964	16.8
	660.101	10		708.996	0.6
	660.134	9		709.028	7.8
	660.167	17		709.061	3.6
	660.199	17		709.093	14.4
	660.232	16		709.125	6
	660.265	6		709.157	10.8
	660.298	12		709.189	12
	660.331	-3		709.221	10.2
	660.363	23		709.254	4.2
	660.396	9		709.286	6.6
	660.429	20		709.318	7.8
	660.462	17		709.35	12.6
	660.495	13		709.382	7.8
	660.527	3		709.414	7.2
	660.56	22		709.446	3.6
	660.593	6		709.479	13.8
	660.626	6		709.511	10.8
	660.659	10		709.543	14.4
	660.691	22		709.575	2.4
	660.724	14		709.607	10.2
	660.757	11		709.639	8.4
	660.79	11		709.671	8.4
	660.822	23		709.704	10.2
	660.855	14		709.736	6.6
	660.888	6		709.768	4.8
	660.921	17		709.8	6
	660.954	14		709.832	12
	660.986	-4		709.864	6
	661.019	11		709.896	7.8
	661.052	0		709.928	7.2
	661.085	15		709.961	5.4
	661.117	20		709.993	10.2
	661.15	14		710.025	13.2
	661.183	7		710.057	7.8
	661.216	14		710.089	9.6
	661.248	12		710.121	10.8
	661.281	19		710.153	9
	661.314	9		710.185	7.8
	661.347	15		710.218	5.4
	661.379	10		710.25	3.6
	661.412	12		710.282	16.2
	661.445	-1		710.314	8.4
	661.478	7		710.346	9
	661.51	10		710.378	13.8
	661.543	12		710.41	9
	661.576	20		710.442	12.6
	661.609	17		710.474	6.6
	661.641	10		710.507	9.6
	661.674	30		710.539	4.8
	661.707	5		710.571	9
	661.74	16		710.603	21
	661.772	17		710.635	9
	661.805	13		710.667	1.2
	661.838	2		710.699	4.8
	661.871	7		710.731	10.8
	661.903	12		710.763	12
	661.936	13		710.795	10.2
	661.969	9		710.828	9.6
	662.002	18		710.86	7.2
	662.034	15		710.892	11.4
	662.067	-6		710.924	12
	662.1	-2		710.956	7.8
	662.133	13		710.988	18.6
	662.165	24		711.02	15.6
	662.198	11		711.052	13.8
	662.231	17		711.084	9
	662.264	11		711.116	21
	662.296	13		711.148	6.6
	662.329	25		711.181	14.4
	662.362	19		711.213	9.6
	662.394	7		711.245	6.6
	662.427	17		711.277	15
	662.46	11		711.309	20.4
	662.493	11		711.341	7.2
	662.525	18		711.373	6.6
	662.558	12		711.405	10.8
	662.591	20		711.437	17.4
	662.624	15		711.469	13.2
	662.656	13		711.501	17.4
	662.689	7		711.533	9.6
	662.722	25		711.565	9
	662.754	12		711.598	16.8
	662.787	18		711.63	16.2
	662.82	22		711.662	7.8
	662.853	6		711.694	9
	662.885	26		711.726	12.6
	662.918	15		711.758	2.4
	662.951	9		711.79	4.2
	662.983	12		711.822	3.6
	663.016	8		711.854	-1.8
	663.049	12		711.886	6.6
	663.081	8		711.918	5.4
	663.114	15		711.95	6
	663.147	12		711.982	3
	663.18	15		712.014	5.4
	663.212	15		712.046	15.6
	663.245	28		712.078	16.8
	663.278	2		712.111	9
	663.31	0		712.143	8.4
	663.343	15		712.175	8.4
	663.376	8		712.207	6
	663.408	20		712.239	8.4
	663.441	20		712.271	7.8
	663.474	21		712.303	9.6
	663.507	14		712.335	9.6
	663.539	4		712.367	9.6
	663.572	7		712.399	18.6
	663.605	17		712.431	10.2
	663.637	15		712.463	12
	663.67	8		712.495	7.2
	663.703	20		712.527	1.2
	663.735	11		712.559	9.6
	663.768	16		712.591	15
	663.801	15		712.623	16.2
	663.833	17		712.655	20.4
	663.866	21		712.687	9.6
	663.899	16		712.719	13.2
	663.931	20		712.751	19.2
	663.964	11		712.783	7.2
	663.997	17		712.815	10.2
	664.029	-7		712.847	12.6
	664.062	7		712.879	11.4
	664.095	4		712.911	15.6
	664.127	9		712.944	6
	664.16	27		712.976	4.8
	664.193	15		713.008	8.4
	664.225	12		713.04	6
	664.258	17		713.072	13.8
	664.291	26		713.104	13.8
	664.323	4		713.136	7.2
	664.356	7		713.168	11.4
	664.389	5		713.2	13.2
	664.421	19		713.232	6.6
	664.454	1		713.264	9.6
	664.487	18		713.296	10.8
	664.519	15		713.328	17.4
	664.552	14		713.36	8.4
	664.585	17		713.392	13.8
	664.617	11		713.424	15
	664.65	6		713.456	13.8
	664.683	7		713.488	7.8
	664.715	12		713.52	7.2
	664.748	18		713.552	16.2
	664.781	17		713.584	14.4
	664.813	14		713.616	12
	664.846	11		713.648	13.2
	664.879	15		713.68	3
	664.911	29		713.712	18.6
	664.944	14		713.744	10.2
	664.977	15		713.776	20.4
	665.009	11		713.808	11.4
	665.042	9		713.84	15
	665.074	24		713.872	9.6
	665.107	14		713.904	13.8
	665.14	18		713.936	14.4
	665.172	12		713.968	10.2
	665.205	21		714	15.6
	665.238	11		714.032	9
	665.27	10		714.064	10.2
	665.303	8		714.096	12
	665.336	15		714.128	10.8
	665.368	16		714.16	15
	665.401	20		714.192	15.6
	665.433	10		714.224	19.8
	665.466	9		714.256	12
	665.499	15		714.288	13.8
	665.531	19		714.319	10.8
	665.564	19		714.351	19.8
	665.597	15		714.383	12
	665.629	10		714.415	8.4
	665.662	8		714.447	15.6
	665.694	20		714.479	13.8
	665.727	16		714.511	13.2
	665.76	22		714.543	13.2
	665.792	17		714.575	17.4
	665.825	11		714.607	15
	665.857	16		714.639	15
	665.89	14		714.671	15
	665.923	23		714.703	16.2
	665.955	24		714.735	10.8
	665.988	12		714.767	23.4
	666.021	13		714.799	12.6
	666.053	20		714.831	14.4
	666.086	4		714.863	18
	666.118	15		714.895	15.6
	666.151	21		714.927	10.2
	666.184	8		714.959	12.6
	666.216	19		714.991	16.8
	666.249	15		715.023	17.4
	666.281	17		715.055	12
	666.314	17		715.087	22.2
[truncated: 10,180 more rows]

## Sheet: Figure 3b
	Norm. TRPL lifetime	Norm. PLQY
Control	1	1
MPA/PEAI	2.63	2.2

## Sheet: Figure 3c
		Control		Control-fitted			MPA/PEAI		MPA/PEAI-fitted				Control/ETL	Control/ETL-fitted				MPA/PEAI/ETL		MPA/PEAI/ETL-fitted
	Time (ns)	Normalized intensity (a.u.)	Time (ns)	Normalized intensity (a.u.)		Time (ns)	Normalized intensity (a.u.)	Time (ns)	Normalized intensity (a.u.)			Time (ns)	Normalized intensity (a.u.)	Time (ns)	Normalized intensity (a.u.)		Time (ns)	Normalized intensity (a.u.)	Time (ns)	Normalized intensity (a.u.)
	0	1	0	0.95679		0	1	0	0.94741			0	1.01024	0	1.02075		0	0.92333	0	0.89883
	0.064	0.9896	0.064	0.93331		0.064	0.96487	0.064	0.93993			0.064	0.96887	0.0501	0.99212		0.064	0.8549	0.0501	0.86346
	0.128	0.93092	0.128	0.91059		0.128	0.9482	0.128	0.93255			0.128	0.93655	0.064	0.98436		0.128	0.7956	0.064	0.85397
	0.192	0.89132	0.16687	0.89716		0.192	0.95016	0.16687	0.92812			0.192	0.91327	0.1002	0.9645		0.192	0.74543	0.1002	0.82989
	0.256	0.87172	0.192	0.88862		0.256	0.93626	0.192	0.92527			0.256	0.91115	0.128	0.94958		0.256	0.73495	0.128	0.81199
	0.32	0.8688	0.256	0.86736		0.32	0.92936	0.256	0.91808			0.32	0.88109	0.15029	0.93783		0.32	0.69302	0.15029	0.79801
	0.384	0.85169	0.32	0.84679		0.384	0.90282	0.32	0.91099			0.384	0.81192	0.192	0.91633		0.384	0.64001	0.192	0.77269
	0.448	0.83961	0.33374	0.84247		0.448	0.90356	0.33374	0.90948			0.448	0.81112	0.20039	0.91208		0.448	0.65409	0.20039	0.76773
	0.512	0.80187	0.384	0.8269		0.512	0.88212	0.384	0.90399			0.512	0.81272	0.25049	0.88723		0.512	0.62983	0.25049	0.73897
	0.576	0.77427	0.448	0.80765		0.576	0.88047	0.448	0.89709			0.576	0.76164	0.256	0.88455		0.576	0.62803	0.256	0.7359
	0.64	0.75621	0.50061	0.79229		0.64	0.87894	0.50061	0.89148			0.64	0.73557	0.30059	0.86323		0.64	0.58461	0.30059	0.71165
	0.704	0.69818	0.512	0.78902		0.704	0.88074	0.512	0.89027			0.704	0.68449	0.32	0.85416		0.704	0.54298	0.32	0.70144
	0.768	0.66508	0.576	0.771		0.768	0.8806	0.576	0.88355			0.768	0.64326	0.35069	0.84006		0.768	0.47948	0.35069	0.68569
	0.832	0.66688	0.64	0.75356		0.832	0.86839	0.64	0.87691			0.832	0.63847	0.384	0.8251		0.832	0.49206	0.384	0.66915
	0.896	0.66404	0.66748	0.74625		0.896	0.87448	0.66748	0.87409			0.896	0.62543	0.40078	0.81769		0.896	0.49775	0.40078	0.66102
	0.96	0.64655	0.704	0.73669		0.96	0.86664	0.704	0.87036			0.96	0.62916	0.448	0.79731		0.96	0.47889	0.448	0.63888
	1.024	0.63094	0.768	0.72036		1.024	0.84753	0.768	0.86389			1.024	0.61	0.45088	0.79609		1.024	0.45253	0.45088	0.63757
	1.088	0.6272	0.832	0.70456		1.088	0.84996	0.832	0.85751			1.088	0.60814	0.50098	0.77523		1.088	0.43097	0.50098	0.61526
	1.152	0.61422	0.83435	0.70399		1.152	0.82761	0.83435	0.85728			1.152	0.58553	0.512	0.77074		1.152	0.38335	0.512	0.61051
	1.216	0.61607	0.896	0.68926		1.216	0.82886	0.896	0.85122			1.216	0.53126	0.55108	0.75508		1.216	0.34621	0.55108	0.59405
	1.28	0.61104	0.96	0.67446		1.28	0.81656	0.96	0.845			1.28	0.48045	0.576	0.74532		1.28	0.34112	0.576	0.58389
	1.344	0.59496	1.00122	0.66518		1.344	0.82667	1.00122	0.84104			1.344	0.45863	0.60118	0.73562		1.344	0.30458	0.60118	0.57388
	1.408	0.56418	1.024	0.66013		1.408	0.81767	1.024	0.83887			1.408	0.46369	0.64	0.721		1.408	0.32105	0.64	0.55892
	1.472	0.54381	1.088	0.64627		1.472	0.80293	1.088	0.83281			1.472	0.47832	0.65128	0.71682		1.472	0.35639	0.65128	0.55468
	1.536	0.52966	1.152	0.63284		1.536	0.80509	1.152	0.82684			1.536	0.46236	0.70137	0.69867		1.536	0.33902	0.70137	0.53641
	1.6	0.54153	1.16809	0.62954		1.6	0.80371	1.16809	0.82535			1.6	0.41155	0.704	0.69773		1.6	0.31506	0.704	0.53547
	1.664	0.53847	1.216	0.61985		1.664	0.78862	1.216	0.82094			1.664	0.3908	0.75147	0.68113		1.664	0.31926	0.75147	0.51901
	1.728	0.54226	1.28	0.60727		1.728	0.77263	1.28	0.81512			1.728	0.40516	0.768	0.67547		1.728	0.27344	0.768	0.51345
	1.792	0.51131	1.33496	0.59679		1.792	0.76326	1.33496	0.81018			1.792	0.42671	0.80157	0.66418		1.792	0.28452	0.80157	0.50244
	1.856	0.49321	1.344	0.59509		1.856	0.76644	1.344	0.80938			1.856	0.45331	0.832	0.65417		1.856	0.30159	0.832	0.49277
	1.92	0.45396	1.408	0.5833		1.92	0.75407	1.408	0.80371			1.92	0.45251	0.85167	0.64781		1.92	0.31986	0.85167	0.48666
	1.984	0.47279	1.472	0.57188		1.984	0.73875	1.472	0.79811			1.984	0.43602	0.896	0.63378		1.984	0.30967	0.896	0.47332
	2.048	0.47614	1.50183	0.56669		2.048	0.73729	1.50183	0.79552			2.048	0.42405	0.90177	0.63199		2.048	0.31476	0.90177	0.47163
	2.112	0.47726	1.536	0.56083		2.112	0.73794	1.536	0.79258			2.112	0.40649	0.95186	0.6167		2.112	0.292	0.95186	0.45729
	2.176	0.43947	1.6	0.55012		2.176	0.71812	1.6	0.78713			2.176	0.39106	0.96	0.61427		2.176	0.25187	0.96	0.45503
	2.24	0.46471	1.664	0.53975		2.24	0.71092	1.664	0.78175			2.24	0.39053	1.00196	0.60193		2.24	0.23869	1.00196	0.44363
	2.304	0.46006	1.6687	0.539		2.304	0.70618	1.6687	0.78135			2.304	0.37005	1.024	0.59559		2.304	0.2342	1.024	0.43782
	2.368	0.43461	1.728	0.52971		2.368	0.69891	1.728	0.77643			2.368	0.35595	1.05206	0.58765		2.368	0.20875	1.05206	0.4306
	2.432	0.39696	1.792	0.51998		2.432	0.69973	1.792	0.77119			2.432	0.30939	1.088	0.5777		2.432	0.18389	1.088	0.42162
	2.496	0.41037	1.83557	0.51354		2.496	0.70395	1.83557	0.76766			2.496	0.25619	1.10216	0.57385		2.496	0.1785	1.10216	0.41817
	2.56	0.42198	1.856	0.51056		2.56	0.70023	1.856	0.76601			2.56	0.25725	1.152	0.56057		2.56	0.177	1.152	0.40636
	2.624	0.42413	1.92	0.50144		2.624	0.69675	1.92	0.7609			2.624	0.28678	1.15226	0.56051		2.624	0.18598	1.15226	0.4063
	2.688	0.41424	1.984	0.4926		2.688	0.68295	1.984	0.75585			2.688	0.29582	1.20235	0.54761		2.688	0.20875	1.20235	0.39497
	2.752	0.39206	2.00244	0.4901		2.752	0.66192	2.00244	0.75441			2.752	0.29822	1.216	0.54417		2.752	0.20785	1.216	0.39198
	2.816	0.37155	2.048	0.48403		2.816	0.66557	2.048	0.75087			2.816	0.31099	1.25245	0.53514		2.816	0.18449	1.25245	0.38415
	2.88	0.38342	2.112	0.47573		2.88	0.65678	2.112	0.74595			2.88	0.31019	1.28	0.52846		2.88	0.1791	1.28	0.37841
	2.944	0.4065	2.16931	0.46852		2.944	0.65293	2.16931	0.7416			2.944	0.33493	1.30255	0.52308		2.944	0.21324	1.30255	0.37382
	3.008	0.3985	2.176	0.46769		3.008	0.65049	2.176	0.7411			3.008	0.3352	1.344	0.5134		3.008	0.22222	1.344	0.36561
	3.072	0.37469	2.24	0.45989		3.072	0.63362	2.24	0.73631			3.072	0.29636	1.35265	0.51142		3.072	0.24888	1.35265	0.36394
	3.136	0.37744	2.304	0.45234		3.136	0.64474	2.304	0.73158			3.136	0.26204	1.40275	0.50014		3.136	0.2363	1.40275	0.35449
	3.2	0.38062	2.33618	0.44863		3.2	0.65154	2.33618	0.72922			3.2	0.26204	1.408	0.49898		3.2	0.20875	1.408	0.35353
	3.264	0.36557	2.368	0.44502		3.264	0.65313	2.368	0.7269			3.264	0.27534	1.45284	0.48923		3.264	0.174	1.45284	0.34546
	3.328	0.34043	2.432	0.43792		3.328	0.64583	2.432	0.72229			3.328	0.28784	1.472	0.48516		3.328	0.18509	1.472	0.34211
	3.392	0.33437	2.496	0.43104		3.392	0.64173	2.496	0.71774			3.392	0.25752	1.50294	0.47868		3.392	0.18509	1.50294	0.33681
	3.456	0.32912	2.50305	0.43029		3.456	0.63514	2.50305	0.71724			3.456	0.23065	1.536	0.47191		3.456	0.18778	1.536	0.33131
	3.52	0.33785	2.56	0.42437		3.52	0.63058	2.56	0.71324			3.52	0.20404	1.55304	0.46847		3.52	0.18598	1.55304	0.32854
	3.584	0.35027	2.624	0.4179		3.584	0.63298	2.624	0.7088			3.584	0.1825	1.6	0.4592		3.584	0.16322	1.6	0.3211
	3.648	0.35165	2.66992	0.41338		3.648	0.63186	2.66992	0.70565			3.648	0.19766	1.60314	0.4586		3.648	0.15364	1.60314	0.32061
	3.712	0.34769	2.688	0.41163		3.712	0.62949	2.688	0.70442			3.712	0.20697	1.65324	0.44904		3.712	0.16202	1.65324	0.31302
	3.776	0.33226	2.752	0.40555		3.776	0.62621	2.752	0.70009			3.776	0.22772	1.664	0.44702		3.776	0.1794	1.664	0.31143
	3.84	0.33419	2.816	0.39965		3.84	0.61532	2.816	0.69582			3.84	0.24022	1.70334	0.43979		3.84	0.16771	1.70334	0.30574
	3.904	0.32633	2.83679	0.39777		3.904	0.63223	2.83679	0.69445			3.904	0.21947	1.728	0.43534		3.904	0.15394	1.728	0.30227
	3.968	0.34296	2.88	0.39392		3.968	0.61685	2.88	0.6916			3.968	0.18861	1.75343	0.43084		3.968	0.12639	1.75343	0.29876
	4.032	0.33613	2.944	0.38837		4.032	0.6156	2.944	0.68744			4.032	0.19633	1.792	0.42414		4.032	0.13687	1.792	0.29359
	4.096	0.33295	3.00366	0.38335		4.096	0.60187	3.00366	0.6836			4.096	0.20351	1.80353	0.42217		4.096	0.13417	1.80353	0.29207
	4.16	0.30917	3.008	0.38299		4.16	0.59179	3.008	0.68332			4.16	0.22213	1.85363	0.41378		4.16	0.13956	1.85363	0.28564
	4.224	0.29297	3.072	0.37776		4.224	0.59426	3.072	0.67926			4.224	0.22533	1.856	0.41339		4.224	0.13956	1.856	0.28535
	4.288	0.29654	3.136	0.37269		4.288	0.59632	3.136	0.67525			4.288	0.20245	1.90373	0.40566		4.288	0.15663	1.90373	0.27947
	4.352	0.32018	3.17053	0.37001		4.352	0.60285	3.17053	0.67311			4.352	0.19739	1.92	0.40307		4.352	0.14256	1.92	0.27752
	4.416	0.33617	3.2	0.36777		4.416	0.60346	3.2	0.67129			4.416	0.22027	1.95383	0.39779		4.416	0.14316	1.95383	0.27354
	4.48	0.33583	3.264	0.36299		4.48	0.59159	3.264	0.66738			4.48	0.21362	1.984	0.39317		4.48	0.13148	1.984	0.27008
	4.544	0.32112	3.328	0.35835		4.544	0.60373	3.328	0.66352			4.544	0.2067	2.00392	0.39017		4.544	0.10752	2.00392	0.26785
	4.608	0.30672	3.3374	0.35768		4.608	0.60887	3.3374	0.66295			4.608	0.19207	2.048	0.38367		4.608	0.10512	2.048	0.26301
	4.672	0.30371	3.392	0.35385		4.672	0.61194	3.392	0.6597			4.672	0.16254	2.05402	0.38279		4.672	0.1177	2.05402	0.26237
	4.736	0.30767	3.456	0.34947		4.736	0.60609	3.456	0.65593			4.736	0.1684	2.10412	0.37565		4.736	0.10183	2.10412	0.25709
	4.8	0.29654	3.50427	0.34626		4.8	0.59771	3.50427	0.65312			4.8	0.1825	2.112	0.37454		4.8	0.10931	2.112	0.25628
	4.864	0.27332	3.52	0.34522		4.864	0.58462	3.52	0.65221			4.864	0.17584	2.15422	0.36872		4.864	0.12369	2.15422	0.25202
	4.928	0.2952	3.584	0.3411		4.928	0.56464	3.584	0.64854			4.928	0.20351	2.176	0.36578		4.928	0.1189	2.176	0.24987
	4.992	0.30819	3.648	0.33709		4.992	0.56771	3.648	0.64491			4.992	0.19234	2.20432	0.36201		4.992	0.1153	2.20432	0.24713
	5.056	0.3087	3.67114	0.33567		5.056	0.569	3.67114	0.64361			5.056	0.18383	2.24	0.35735		5.056	0.10931	2.24	0.24376
	5.12	0.28927	3.712	0.3332		5.12	0.56163	3.712	0.64132			5.12	0.18755	2.25441	0.3555		5.12	0.08625	2.25441	0.24242
	5.184	0.29413	3.776	0.32942		5.184	0.55655	3.776	0.63778			5.184	0.18728	2.304	0.34926		5.184	0.08086	2.304	0.23793
	5.248	0.28514	3.83801	0.32585		5.248	0.54641	3.83801	0.6344			5.248	0.17318	2.30451	0.3492		5.248	0.07367	2.30451	0.23788
	5.312	0.28557	3.84	0.32574		5.312	0.56078	3.84	0.63429			5.312	0.18383	2.35461	0.34309		5.312	0.07877	2.35461	0.2335
	5.376	0.29185	3.904	0.32217		5.376	0.56677	3.904	0.63083			5.376	0.17345	2.368	0.34148		5.376	0.08506	2.368	0.23236
	5.44	0.305	3.968	0.31869		5.44	0.54624	3.968	0.62742			5.44	0.1785	2.40471	0.33716		5.44	0.09254	2.40471	0.22928
	5.504	0.27891	4.00488	0.31673		5.504	0.54526	4.00488	0.62548			5.504	0.18117	2.432	0.33401		5.504	0.09494	2.432	0.22704
	5.568	0.24895	4.032	0.31531		5.568	0.54925	4.032	0.62405			5.568	0.17984	2.45481	0.33141		5.568	0.09134	2.45481	0.2252
	5.632	0.25153	4.096	0.31203		5.632	0.562	4.096	0.62072			5.632	0.17505	2.496	0.32682		5.632	0.08026	2.496	0.22195
	5.696	0.28132	4.16	0.30884		5.696	0.56481	4.16	0.61744			5.696	0.16281	2.5049	0.32584		5.696	0.08326	2.5049	0.22125
	5.76	0.29138	4.17175	0.30826		5.76	0.56863	4.17175	0.61684			5.76	0.15988	2.555	0.32043		5.76	0.07996	2.555	0.21744
	5.824	0.27526	4.224	0.30573		5.824	0.56846	4.224	0.61419			5.824	0.15589	2.56	0.3199		5.824	0.08595	2.56	0.21707
	5.888	0.27212	4.288	0.3027		5.888	0.5641	4.288	0.61098			5.888	0.14366	2.6051	0.31518		5.888	0.10153	2.6051	0.21376
	5.952	0.26042	4.33862	0.30037		5.952	0.56481	4.33862	0.60847			5.952	0.14233	2.624	0.31324		5.952	0.11261	2.624	0.2124
	6.016	0.26644	4.352	0.29976		6.016	0.56061	4.352	0.60781			6.016	0.14445	2.6552	0.31009		6.016	0.1153	2.6552	0.21019
	6.08	0.26679	4.416	0.2969		6.08	0.55794	4.416	0.60468			6.08	0.13727	2.688	0.30684		6.08	0.10033	2.688	0.20792
	6.144	0.26558	4.48	0.29411		6.144	0.52998	4.48	0.60159			6.144	0.15164	2.7053	0.30515		6.144	0.09045	2.7053	0.20674
	6.208	0.25664	4.50549	0.29302		6.208	0.51026	4.50549	0.60037			6.208	0.14738	2.752	0.30067		6.208	0.09883	2.752	0.20362
	6.272	0.25011	4.544	0.2914		6.272	0.52075	4.544	0.59853			6.272	0.15323	2.7554	0.30035		6.272	0.10063	2.7554	0.2034
	6.336	0.2489	4.608	0.28876		6.336	0.53214	4.608	0.59551			6.336	0.14818	2.80549	0.2957		6.336	0.10662	2.80549	0.20016
	6.4	0.24723	4.672	0.28618		6.4	0.53627	4.672	0.59253			6.4	0.13035	2.816	0.29474		6.4	0.10392	2.816	0.19949
	6.464	0.25153	4.67236	0.28617		6.464	0.54032	4.67236	0.59251			6.464	0.1261	2.85559	0.29117		6.464	0.06858	2.85559	0.19702
	6.528	0.24963	4.736	0.28368		6.528	0.52014	4.736	0.58958			6.528	0.13355	2.88	0.28902		6.528	0.07757	2.88	0.19552
	6.592	0.25045	4.8	0.28123		6.592	0.51621	4.8	0.58667			6.592	0.13727	2.90569	0.28678		6.592	0.07996	2.90569	0.19397
	6.656	0.23897	4.83923	0.27977		6.656	0.5082	4.83923	0.5849			6.656	0.15935	2.944	0.28351		6.656	0.08086	2.944	0.1917
	6.72	0.24078	4.864	0.27885		6.72	0.50749	4.864	0.58379			6.72	0.16121	2.95579	0.28251		6.72	0.07667	2.95579	0.19101
	6.784	0.23872	4.928	0.27653		6.784	0.50299	4.928	0.58095			6.784	0.14685	3.00589	0.27837		6.784	0.07996	3.00589	0.18814
	6.848	0.22595	4.992	0.27427		6.848	0.499	4.992	0.57814			6.848	0.13674	3.008	0.27819		6.848	0.0614	3.008	0.18802
	6.912	0.21649	5.0061	0.27378		6.912	0.49981	5.0061	0.57753			6.912	0.12211	3.05598	0.27434		6.912	0.08236	3.05598	0.18535
	6.976	0.22195	5.056	0.27207		6.976	0.51114	5.056	0.57537			6.976	0.11067	3.072	0.27307		6.976	0.08745	3.072	0.18447
	7.04	0.22745	5.12	0.26992		7.04	0.5131	5.12	0.57262			7.04	0.1096	3.10608	0.27042		7.04	0.08326	3.10608	0.18264
	7.104	0.22238	5.17297	0.26818		7.104	0.50874	5.17297	0.57038			7.104	0.11173	3.136	0.26813		7.104	0.07068	3.136	0.18105
	7.168	0.23132	5.184	0.26782		7.168	0.50732	5.184	0.56991			7.168	0.11386	3.15618	0.26661		7.168	0.06589	3.15618	0.18
	7.232	0.23235	5.248	0.26577		7.232	0.51594	5.248	0.56724			7.232	0.13488	3.2	0.26337		7.232	0.0575	3.2	0.17775
	7.296	0.23175	5.312	0.26377		7.296	0.50549	5.312	0.56459			7.296	0.14685	3.20628	0.26291		7.296	0.06349	3.20628	0.17743
	7.36	0.22754	5.33984	0.26292		7.36	0.50959	5.33984	0.56345			7.36	0.14552	3.25638	0.25931		7.36	0.07697	3.25638	0.17493
	7.424	0.21873	5.376	0.26182		7.424	0.49647	5.376	0.56197			7.424	0.13115	3.264	0.25877		7.424	0.07338	3.264	0.17456
	7.488	0.21696	5.44	0.25992		7.488	0.48639	5.44	0.55939			7.488	0.11519	3.30647	0.25581		7.488	0.0614	3.30647	0.1725
	7.552	0.22238	5.504	0.25806		7.552	0.47726	5.504	0.55683			7.552	0.09178	3.328	0.25433		7.552	0.05091	3.328	0.17147
	7.616	0.22324	5.50671	0.25799		7.616	0.48764	5.50671	0.55673			7.616	0.0979	3.35657	0.2524		7.616	0.05271	3.35657	0.17012
	7.68	0.20144	5.568	0.25625		7.68	0.48791	5.568	0.55431			7.68	0.11599	3.392	0.25004		7.68	0.05361	3.392	0.16848
	7.744	0.19233	5.632	0.25447		7.744	0.47526	5.632	0.55181			7.744	0.12104	3.40667	0.24908		7.744	0.07038	3.40667	0.16781
	7.808	0.20024	5.67358	0.25334		7.808	0.46438	5.67358	0.55021			7.808	0.13275	3.456	0.2459		7.808	0.08506	3.456	0.16559
	7.872	0.23141	5.696	0.25274		7.872	0.45981	5.696	0.54935			7.872	0.1394	3.45677	0.24585		7.872	0.07487	3.45677	0.16556
	7.936	0.22083	5.76	0.25105		7.936	0.46309	5.76	0.54691			7.936	0.14206	3.50687	0.24271		7.936	0.06259	3.50687	0.16335
	8	0.21537	5.824	0.24939		8	0.47476	5.824	0.5445			8	0.13009	3.52	0.2419		8	0.04582	3.52	0.16279
	8.064	0.21094	5.84044	0.24897		8.064	0.48243	5.84044	0.54388			8.064	0.12902	3.55696	0.23965		8.064	0.03744	3.55696	0.16121
	8.128	0.22823	5.888	0.24777		8.128	0.48487	5.888	0.54212			8.128	0.12024	3.584	0.23803		8.128	0.03294	3.584	0.16007
	8.192	0.20811	5.952	0.24619		8.192	0.48155	5.952	0.53976			8.192	0.12557	3.60706	0.23667		8.192	0.03264	3.60706	0.15911
	8.256	0.19181	6.00731	0.24485		8.256	0.48669	6.00731	0.53775			8.256	0.1096	3.648	0.23429		8.256	0.04462	3.648	0.15743
	8.32	0.20041	6.016	0.24464		8.32	0.48538	6.016	0.53744			8.32	0.11466	3.65716	0.23376		8.32	0.04672	3.65716	0.15706
	8.384	0.22642	6.08	0.24312		8.384	0.49809	6.08	0.53513			8.384	0.0987	3.70726	0.23093		8.384	0.056	3.70726	0.15505
	8.448	0.23515	6.144	0.24164		8.448	0.49741	6.144	0.53286			8.448	0.10056	3.712	0.23067		8.448	0.06589	3.712	0.15486
	8.512	0.21791	6.17418	0.24095		8.512	0.48456	6.17418	0.5318			8.512	0.08699	3.75736	0.22817		8.512	0.0593	3.75736	0.15309
	8.576	0.19852	6.208	0.24019		8.576	0.46712	6.208	0.53061			8.576	0.09045	3.776	0.22716		8.576	0.05121	3.776	0.15237
	8.64	0.19267	6.272	0.23876		8.64	0.45731	6.272	0.52839			8.64	0.08593	3.80746	0.22548		8.64	0.0611	3.80746	0.15117
	8.704	0.202	6.336	0.23737		8.704	0.4519	6.336	0.52619			8.704	0.08859	3.84	0.22377		8.704	0.059	3.84	0.14995
	8.768	0.20643	6.34105	0.23726		8.768	0.44162	6.34105	0.52602			8.768	0.07928	3.85755	0.22286		8.768	0.07068	3.85755	0.1493
	8.832	0.20432	6.4	0.23601		8.832	0.44872	6.4	0.52402			8.832	0.10455	3.904	0.22049		8.832	0.07008	3.904	0.14759
	8.896	0.20441	6.50792	0.23377		8.896	0.44811	6.50792	0.52041			8.896	0.11014	3.90765	0.2203		8.896	0.06589	3.90765	0.14746
	8.96	0.19844	6.67479	0.23045		8.96	0.4518	6.67479	0.51496			8.96	0.11466	3.95775	0.21781		8.96	0.05151	3.95775	0.14566
	9.024	0.19912	6.84166	0.22729		9.024	0.45741	6.84166	0.50967			9.024	0.13621	3.968	0.21731		9.024	0.04432	3.968	0.1453
	9.088	0.20282	7.00853	0.22429		9.088	0.45136	7.00853	0.50454			9.088	0.12503	4.00785	0.21537		9.088	0.03564	4.00785	0.1439
	9.152	0.20316	7.1754	0.22142		9.152	0.46563	7.1754	0.49955			9.152	0.10668	4.032	0.21422		9.152	0.04163	4.032	0.14306
	9.216	0.19706	7.34227	0.21867		9.216	0.47882	7.34227	0.49469			9.216	0.10561	4.05795	0.213		9.216	0.05451	4.05795	0.14217
	9.28	0.20278	7.50914	0.21605		9.28	0.48463	7.50914	0.48998			9.28	0.08646	4.096	0.21123		9.28	0.06259	4.096	0.14088
	9.344	0.2118	7.67601	0.21353		9.344	0.49393	7.67601	0.4854			9.344	0.07848	4.10804	0.21068		9.344	0.0572	4.10804	0.14048
	9.408	0.19676	7.84288	0.21111		9.408	0.49373	7.84288	0.48094			9.408	0.10189	4.15814	0.20841		9.408	0.05541	4.15814	0.13881
	9.472	0.19104	8.00975	0.20879		9.472	0.48118	8.00975	0.4766			9.472	0.10721	4.16	0.20833		9.472	0.05091	4.16	0.13875
	9.536	0.18795	8.17662	0.20655		9.536	0.4589	8.17662	0.47239			9.536	0.11067	4.20824	0.2062		9.536	0.0563	4.20824	0.13718
	9.6	0.20806	8.34349	0.20439		9.6	0.45295	8.34349	0.46828			9.6	0.0987	4.224	0.20551		9.6	0.0608	4.224	0.13668
	9.664	0.20097	8.51036	0.2023		9.664	0.42982	8.51036	0.46429			9.664	0.07475	4.25834	0.20404		9.664	0.0563	4.25834	0.13558
	9.728	0.19199	8.67723	0.20028		9.728	0.40591	8.67723	0.4604			9.728	0.07023	4.288	0.20278		9.728	0.04313	4.288	0.13465
	9.792	0.18881	8.8441	0.19832		9.792	0.38522	8.8441	0.45661			9.792	0.07928	4.30844	0.20192		9.792	0.03264	4.30844	0.13401
	9.856	0.19607	9.01097	0.19642		9.856	0.37068	9.01097	0.45292			9.856	0.09151	4.352	0.20013		9.856	0.02815	4.352	0.13267
	9.92	0.19444	9.17784	0.19457		9.92	0.38021	9.17784	0.44933			9.92	0.09151	4.35853	0.19986		9.92	0.03264	4.35853	0.13247
	9.984	0.19495	9.34471	0.19277		9.984	0.39458	9.34471	0.44583			9.984	0.08087	4.40863	0.19784		9.984	0.03055	4.40863	0.13096
	10.048	0.20458	9.51158	0.19103		10.048	0.41359	9.51158	0.44242			10.048	0.08114	4.416	0.19755		10.048	0.03624	4.416	0.13074
	10.112	0.18777	9.67845	0.18932		10.112	0.42688	9.67845	0.43909			10.112	0.09364	4.45873	0.19587		10.112	0.04642	4.45873	0.12947
	10.176	0.18399	9.84532	0.18765		10.176	0.44172	9.84532	0.43584			10.176	0.10082	4.48	0.19504		10.176	0.0563	4.48	0.12884
	10.24	0.17015	10.0122	0.18603		10.24	0.44368	10.0122	0.43268			10.24	0.11147	4.50883	0.19394		10.24	0.05421	4.50883	0.128
	10.304	0.17853	10.1791	0.18444		10.304	0.4333	10.1791	0.42959			10.304	0.10455	4.544	0.19261		10.304	0.0587	4.544	0.12699
	10.368	0.18188	10.3459	0.18288		10.368	0.43628	10.3459	0.42657			10.368	0.09524	4.55893	0.19205		10.368	0.03923	4.55893	0.12657
	10.432	0.1836	10.5128	0.18135		10.432	0.42214	10.5128	0.42363			10.432	0.08486	4.608	0.19024		10.432	0.03804	4.608	0.12518
	10.496	0.17978	10.6797	0.17986		10.496	0.4191	10.6797	0.42075			10.496	0.0822	4.60903	0.1902		10.496	0.04223	4.60903	0.12515
	10.56	0.19173	10.8465	0.17839		10.56	0.41338	10.8465	0.41794			10.56	0.06385	4.65912	0.18839		10.56	0.03624	4.65912	0.12376
	10.624	0.20252	11.0134	0.17695		10.624	0.40902	11.0134	0.4152			10.624	0.07529	4.672	0.18793		10.624	0.03624	4.672	0.12341
	10.688	0.19362	11.1803	0.17553		10.688	0.40747	11.1803	0.41252			10.688	0.07981	4.70922	0.18662		10.688	0.04043	4.70922	0.12239
	10.752	0.17208	11.3471	0.17414		10.752	0.40503	11.3471	0.40989			10.752	0.08593	4.736	0.18569		10.752	0.02276	4.736	0.12167
	10.816	0.17462	11.514	0.17276		10.816	0.41034	11.514	0.40733			10.816	0.07608	4.75932	0.18488		10.816	0.02755	4.75932	0.12104
	10.88	0.18386	11.6809	0.17141		10.88	0.40926	11.6809	0.40482			10.88	0.07848	4.8	0.1835		10.88	0.03085	4.8	0.11996
	10.944	0.19139	11.8478	0.17008		10.944	0.42069	11.8478	0.40237			10.944	0.07795	4.80942	0.18318		10.944	0.02965	4.80942	0.11972
	11.008	0.17754	12.0146	0.16877		11.008	0.42765	12.0146	0.39997			11.008	0.09471	4.85952	0.18152		11.008	0.03983	4.85952	0.11841
	11.072	0.17604	12.1815	0.16748		11.072	0.42444	12.1815	0.39761			11.072	0.09763	4.864	0.18137		11.072	0.05061	4.864	0.1183
	11.136	0.18193	12.3484	0.1662		11.136	0.43144	12.3484	0.39531			11.136	0.08726	4.90961	0.17989		11.136	0.04522	4.90961	0.11713
	11.2	0.17251	12.5152	0.16494		11.2	0.43793	12.5152	0.39306			11.2	0.0697	4.928	0.1793		11.2	0.03474	4.928	0.11666
	11.264	0.17299	12.6821	0.1637		11.264	0.44848	12.6821	0.39085			11.264	0.06704	4.95971	0.17829		11.264	0.02965	4.95971	0.11586
	11.328	0.16856	12.849	0.16247		11.328	0.44642	12.849	0.38868			11.328	0.06331	4.992	0.17727		11.328	0.02695	4.992	0.11505
	11.392	0.17643	13.0159	0.16126		11.392	0.44179	13.0159	0.38656			11.392	0.07103	5.00981	0.17672		11.392	0.02576	5.00981	0.11461
	11.456	0.18012	13.1827	0.16006		11.456	0.43134	13.1827	0.38447			11.456	0.06544	5.056	0.1753		11.456	0.03264	5.056	0.11348
	11.52	0.18421	13.3496	0.15888		11.52	0.42732	13.3496	0.38243			11.52	0.07662	5.05991	0.17518		11.52	0.03025	5.05991	0.11338
	11.584	0.17793	13.5165	0.15771		11.584	0.41707	13.5165	0.38043			11.584	0.08806	5.11001	0.17367		11.584	0.02905	5.11001	0.11217
	11.648	0.18236	13.6833	0.15655		11.648	0.41207	13.6833	0.37846			11.648	0.10428	5.12	0.17337		11.648	0.03384	5.12	0.11193
	11.712	0.18524	13.8502	0.1554		11.712	0.41108	13.8502	0.37653			11.712	0.09364	5.1601	0.17219		11.712	0.03863	5.1601	0.11098
	11.776	0.17015	14.0171	0.15427		11.776	0.41639	14.0171	0.37463			11.776	0.08859	5.184	0.1715		11.776	0.03384	5.184	0.11041
	11.84	0.15338	14.1839	0.15314		11.84	0.41595	14.1839	0.37277			11.84	0.05773	5.2102	0.17074		11.84	0.02995	5.2102	0.1098
	11.904	0.15166	14.3508	0.15203		11.904	0.42921	14.3508	0.37094			11.904	0.05267	5.248	0.16966		11.904	0.01827	5.248	0.10892
	11.968	0.17389	14.5177	0.15093		11.968	0.44632	14.5177	0.36914			11.968	0.06278	5.2603	0.16931		11.968	0.01797	5.2603	0.10864
	12.032	0.18734	14.6845	0.14985		12.032	0.44838	14.6845	0.36737			12.032	0.07555	5.3104	0.16791		12.032	0.02576	5.3104	0.1075
	12.096	0.1674	14.8514	0.14877		12.096	0.44831	14.8514	0.36563			12.096	0.0838	5.312	0.16787		12.096	0.03264	5.312	0.10746
	12.16	0.14999	15.0183	0.1477		12.16	0.452	15.0183	0.36392			12.16	0.08273	5.3605	0.16654		12.16	0.03534	5.3605	0.10637
	12.224	0.16426	15.1852	0.14664		12.224	0.44084	15.1852	0.36223			12.224	0.07396	5.376	0.16612		12.224	0.04133	5.376	0.10602
	12.288	0.1882	15.352	0.14559		12.288	0.43212	15.352	0.36058			12.288	0.07103	5.41059	0.16519		12.288	0.03863	5.41059	0.10525
	12.352	0.18554	15.5189	0.14455		12.352	0.42228	15.5189	0.35895			12.352	0.07449	5.44	0.1644		12.352	0.03324	5.44	0.10461
	12.416	0.17277	15.6858	0.14353		12.416	0.41802	15.6858	0.35734			12.416	0.05932	5.46069	0.16386		12.416	0.03025	5.46069	0.10416
	12.48	0.15016	15.8526	0.14251		12.48	0.40273	15.8526	0.35576			12.48	0.06411	5.504	0.16273		12.48	0.03145	5.504	0.10322
	12.544	0.13335	16.0195	0.1415		12.544	0.39566	16.0195	0.3542			12.544	0.0564	5.51079	0.16255		12.544	0.02725	5.51079	0.10307
	12.608	0.14319	16.1864	0.1405		12.608	0.39107	16.1864	0.35267			12.608	0.07449	5.56089	0.16127		12.608	0.03025	5.56089	0.102
	12.672	0.14883	16.3532	0.1395		12.672	0.39127	16.3532	0.35115			12.672	0.0814	5.568	0.16109		12.672	0.02995	5.568	0.10185
	12.736	0.14715	16.5201	0.13852		12.736	0.40429	16.5201	0.34966			12.736	0.07608	5.61099	0.16001		12.736	0.02156	5.61099	0.10095
	12.8	0.14238	16.687	0.13754		12.8	0.40635	16.687	0.34819			12.8	0.06864	5.632	0.15949		12.8	0.01707	5.632	0.10051
	12.864	0.14711	16.8539	0.13658		12.864	0.403	16.8539	0.34674			12.864	0.07156	5.66109	0.15877		12.864	0.01977	5.66109	0.09991
	12.928	0.14788	17.0207	0.13562		12.928	0.40233	17.0207	0.34531			12.928	0.06757	5.696	0.15792		12.928	0.01677	5.696	0.09919
	12.992	0.14724	17.1876	0.13467		12.992	0.39178	17.1876	0.34389			12.992	0.06784	5.71118	0.15755		12.992	0.02186	5.71118	0.09888
	13.056	0.15811	17.3545	0.13373		13.056	0.39932	17.3545	0.3425			13.056	0.06305	5.76	0.15638		13.056	0.02096	5.76	0.09789
	13.12	0.15901	17.5213	0.13279		13.12	0.40273	17.5213	0.34112			13.12	0.04975	5.76128	0.15635		13.12	0.01587	5.76128	0.09786
	13.184	0.16589	17.6882	0.13187		13.184	0.39506	17.6882	0.33976			13.184	0.05454	5.81138	0.15517		13.184	0.01677	5.81138	0.09686
	13.248	0.14668	17.8551	0.13095		13.248	0.39739	17.8551	0.33842			13.248	0.06065	5.824	0.15488		13.248	0.01468	5.824	0.09661
	13.312	0.14294	18.0219	0.13004		13.312	0.39871	18.0219	0.33709			13.312	0.06331	5.86148	0.15401		13.312	0.02096	5.86148	0.09587
	13.376	0.1386	18.1888	0.12913		13.376	0.39874	18.1888	0.33578			13.376	0.05587	5.888	0.1534		13.376	0.02755	5.888	0.09535
	13.44	0.16138	18.3557	0.12824		13.44	0.391	18.3557	0.33449			13.44	0.06039	5.91158	0.15286		13.44	0.02905	5.91158	0.09489
	13.504	0.16426	18.5225	0.12735		13.504	0.39215	18.5225	0.33321			13.504	0.05427	5.952	0.15195		13.504	0.02815	5.952	0.09411
	13.568	0.16379	18.6894	0.12647		13.568	0.38721	18.6894	0.33194			13.568	0.05214	5.96167	0.15174		13.568	0.02306	5.96167	0.09393
	13.632	0.15751	18.8563	0.1256		13.632	0.36598	18.8563	0.33069			13.632	0.05001	6.01177	0.15063		13.632	0.01917	6.01177	0.09297
	13.696	0.15751	19.0232	0.12473		13.696	0.36266	19.0232	0.32945			13.696	0.05188	6.016	0.15054		13.696	0.02186	6.016	0.09289
	13.76	0.14771	19.19	0.12387		13.76	0.35925	19.19	0.32822			13.76	0.05108	6.06187	0.14954		13.76	0.02246	6.06187	0.09203
	13.824	0.12995	19.3569	0.12302		13.824	0.35444	19.3569	0.32701			13.824	0.05374	6.08	0.14914		13.824	0.02216	6.08	0.09169
	13.888	0.12394	19.5238	0.12217		13.888	0.34538	19.5238	0.32581			13.888	0.05853	6.11197	0.14846		13.888	0.02486	6.11197	0.0911
	13.952	0.12247	19.6906	0.12134		13.952	0.34146	19.6906	0.32462			13.952	0.05374	6.144	0.14778		13.952	0.02186	6.144	0.09051
	14.016	0.14676	19.8575	0.1205		14.016	0.35614	19.8575	0.32345			14.016	0.05427	6.16207	0.1474		14.016	0.02216	6.16207	0.09018
	14.08	0.14294	20.0244	0.11968		14.08	0.35833	20.0244	0.32228			14.08	0.06677	6.208	0.14644		14.08	0.02636	6.208	0.08935
	14.144	0.15282	20.1913	0.11886		14.144	0.36445	20.1913	0.32113			14.144	0.0689	6.21216	0.14635		14.144	0.02606	6.21216	0.08927
	14.208	0.14784	20.3581	0.11805		14.208	0.35174	20.3581	0.31999			14.208	0.07236	6.26226	0.14532		14.208	0.02306	6.26226	0.08837
	14.272	0.15854	20.525	0.11725		14.272	0.34413	20.525	0.31886			14.272	0.08167	6.272	0.14512		14.272	0.01857	6.272	0.0882
	14.336	0.14715	20.6919	0.11645		14.336	0.35871	20.6919	0.31774			14.336	0.07635	6.31236	0.1443		14.336	0.01719	6.31236	0.08748
	14.4	0.14904	20.8587	0.11566		14.4	0.36642	20.8587	0.31663			14.4	0.08114	6.336	0.14383		14.4	0.01299	6.336	0.08707
	14.464	0.14599	21.0256	0.11487		14.464	0.37987	21.0256	0.31553			14.464	0.05098	6.36246	0.1433		14.464	0.01078	6.36246	0.08661
	14.528	0.13142	21.1925	0.11409		14.528	0.3794	21.1925	0.31443			14.528	0.0854	6.4	0.14256		14.528	0.01647	6.4	0.08596
	14.592	0.13094	21.3593	0.11332		14.592	0.37876	21.3593	0.31335			14.592	0.07981	6.41256	0.14231		14.592	0.02456	6.41256	0.08574
	14.656	0.1395	21.5262	0.11255		14.656	0.39032	21.5262	0.31228			14.656	0.08007	6.46265	0.14134		14.656	0.02695	6.46265	0.08488
	14.72	0.14027	21.6931	0.11179		14.72	0.39289	21.6931	0.31122			14.72	0.07342	6.464	0.14131		14.72	0.02306	6.464	0.08486
	14.784	0.13842	21.86	0.11104		14.784	0.39955	21.86	0.31016			14.784	0.0572	6.51275	0.14037		14.784	0.01797	6.51275	0.08404
	14.848	0.13825	22.0268	0.11029		14.848	0.38643	22.0268	0.30911			14.848	0.05188	6.528	0.14008		14.848	0.01737	6.528	0.08378
	14.912	0.13937	22.1937	0.10955		14.912	0.37764	22.1937	0.30807			14.912	0.04097	6.56285	0.13942		14.912	0.01917	6.56285	0.0832
	14.976	0.14496	22.3606	0.10881		14.976	0.35522	22.3606	0.30704			14.976	0.0399	6.592	0.13888		14.976	0.02336	6.592	0.08272
	15.04	0.16413	22.5274	0.10808		15.04	0.36104	22.5274	0.30602			15.04	0.054	6.61295	0.13849		15.04	0.02785	6.61295	0.08237
	15.104	0.15656	22.6943	0.10736		15.104	0.37318	22.6943	0.30501			15.104	0.06677	6.656	0.13769		15.104	0.02636	6.656	0.08167
	15.168	0.12927	22.8612	0.10664		15.168	0.37957	22.8612	0.304			15.168	0.06331	6.66305	0.13756		15.168	0.01647	6.66305	0.08155
	15.232	0.11753	23.028	0.10593		15.232	0.37423	23.028	0.303			15.232	0.05986	6.71315	0.13665		15.232	0.01857	6.71315	0.08075
	15.296	0.1386	23.1949	0.10522		15.296	0.36729	23.1949	0.30201			15.296	0.04735	6.72	0.13652		15.296	0.02156	6.72	0.08064
	15.36	0.14337	23.3618	0.10452		15.36	0.37555	23.3618	0.30102			15.36	0.04576	6.76324	0.13574		15.36	0.02095	6.76324	0.07995
	15.424	0.13378	23.5286	0.10383		15.424	0.3841	23.5286	0.30004			15.424	0.04283	6.784	0.13537		15.424	0.02414	6.784	0.07962
	15.488	0.11413	23.6955	0.10314		15.488	0.38227	23.6955	0.29907			15.488	0.04762	6.81334	0.13485		15.488	0.02965	6.81334	0.07916
	15.552	0.11796	23.8624	0.10245		15.552	0.38883	23.8624	0.29811			15.552	0.05746	6.848	0.13424		15.552	0.02456	6.848	0.07861
	15.616	0.12884	24.0293	0.10177		15.616	0.38582	24.0293	0.29715			15.616	0.05959	6.86344	0.13397		15.616	0.02576	6.86344	0.07837
	15.68	0.13335	24.1961	0.1011		15.68	0.38511	24.1961	0.2962			15.68	0.05932	6.912	0.13313		15.68	0.02396	6.912	0.07762
	15.744	0.14057	24.363	0.10043		15.744	0.38968	24.363	0.29525			15.744	0.05746	6.91354	0.1331		15.744	0.02165	6.91354	0.0776
	15.808	0.13069	24.5299	0.09977		15.808	0.39424	24.5299	0.29431			15.808	0.04842	6.96364	0.13224		15.808	0.02606	6.96364	0.07684
	15.872	0.13271	24.6967	0.09911		15.872	0.37757	24.6967	0.29338			15.872	0.04363	6.976	0.13203		15.872	0.02366	6.976	0.07665
	15.936	0.13202	24.8636	0.09846		15.936	0.37835	24.8636	0.29245			15.936	0.03352	7.01373	0.13139		15.936	0.02456	7.01373	0.07608
	16	0.13197	25.0305	0.09781		16	0.36547	25.0305	0.29153			16	0.03937	7.04	0.13095		16	0.02336	7.04	0.07569
	16.064	0.12841	25.1974	0.09717		16.064	0.35417	25.1974	0.29061			16.064	0.04576	7.06383	0.13055		16.064	0.02007	7.06383	0.07533
	16.128	0.13069	25.3642	0.09654		16.128	0.36134	25.3642	0.2897			16.128	0.04655	7.104	0.12988		16.128	0.02396	7.104	0.07474
	16.192	0.14113	25.5311	0.09591		16.192	0.35925	25.5311	0.28879			16.192	0.04948	7.11393	0.12972		16.192	0.02276	7.11393	0.07459
	16.256	0.13103	25.698	0.09528		16.256	0.35955	25.698	0.28789			16.256	0.04469	7.16403	0.1289		16.256	0.02306	7.16403	0.07386
	16.32	0.12523	25.8648	0.09466		16.32	0.36787	25.8648	0.287			16.32	0.03751	7.168	0.12883		16.32	0.02066	7.168	0.0738
	16.384	0.12329	26.0317	0.09404		16.384	0.37254	26.0317	0.28611			16.384	0.04762	7.21413	0.12809		16.384	0.01468	7.21413	0.07314
	16.448	0.13425	26.1986	0.09343		16.448	0.37497	26.1986	0.28523			16.448	0.04682	7.232	0.1278		16.448	0.00779	7.232	0.07288
	16.512	0.13872	26.3654	0.09282		16.512	0.37294	26.3654	0.28435			16.512	0.04948	7.26422	0.12728		16.512	0.01258	7.26422	0.07242
	16.576	0.13292	26.5323	0.09222		16.576	0.36682	26.5323	0.28347			16.576	0.04709	7.296	0.12678		16.576	0.01078	7.296	0.07197
	16.64	0.11856	26.6992	0.09163		16.64	0.36469	26.6992	0.2826			16.64	0.03645	7.31432	0.12649		16.64	0.01078	7.31432	0.07171
	16.704	0.11701	26.8661	0.09103		16.704	0.36121	26.8661	0.28174			16.704	0.04602	7.36	0.12577		16.704	0.00928	7.36	0.07108
	16.768	0.12596	27.0329	0.09045		16.768	0.36188	27.0329	0.28088			16.768	0.04522	7.36442	0.1257		16.768	0.00719	7.36442	0.07101
	16.832	0.1364	27.1998	0.08987		16.832	0.3675	27.1998	0.28002			16.832	0.03458	7.41452	0.12492		16.832	0.01078	7.41452	0.07032
	16.896	0.12819	27.3667	0.08929		16.896	0.37068	27.3667	0.27917			16.896	0.03884	7.424	0.12478		16.896	0.02037	7.424	0.07019
	16.96	0.1266	27.5335	0.08871		16.96	0.36158	27.5335	0.27832			16.96	0.04283	7.46462	0.12415		16.96	0.02725	7.46462	0.06964
	17.024	0.13008	27.7004	0.08815		17.024	0.36608	27.7004	0.27748			17.024	0.04709	7.488	0.1238		17.024	0.02264	7.488	0.06932
	17.088	0.13	27.8673	0.08758		17.088	0.37156	27.8673	0.27664			17.088	0.06305	7.51471	0.12339		17.088	0.02546	7.51471	0.06896
	17.152	0.1159	28.0341	0.08702		17.152	0.37047	28.0341	0.27581			17.152	0.06198	7.552	0.12283		17.152	0.02186	7.552	0.06846
	17.216	0.11534	28.201	0.08647		17.216	0.3632	28.201	0.27498			17.216	0.05294	7.56481	0.12264		17.216	0.01917	7.56481	0.06829
	17.28	0.11757	28.3679	0.08592		17.28	0.35377	28.3679	0.27416			17.28	0.03937	7.61491	0.12189		17.28	0.01468	7.61491	0.06763
	17.344	0.12217	28.5347	0.08537		17.344	0.35056	28.5347	0.27333			17.344	0.03299	7.616	0.12188		17.344	0.01617	7.616	0.06761
	17.408	0.12204	28.7016	0.08483		17.408	0.33679	28.7016	0.27252			17.408	0.03671	7.66501	0.12116		17.408	0.01527	7.66501	0.06697
	17.472	0.12338	28.8685	0.08429		17.472	0.3257	28.8685	0.2717			17.472	0.04948	7.68	0.12094		17.472	0.00779	7.68	0.06678
	17.536	0.10614	29.0354	0.08376		17.536	0.32726	29.0354	0.2709			17.536	0.05081	7.71511	0.12042		17.536	0.00869	7.71511	0.06632
	17.6	0.10936	29.2022	0.08323		17.6	0.32266	29.2022	0.27009			17.6	0.05028	7.744	0.12001		17.6	0.01468	7.744	0.06595
	17.664	0.12738	29.3691	0.08271		17.664	0.32394	29.3691	0.26929			17.664	0.04549	7.76521	0.1197		17.664	0.01737	7.76521	0.06568
	17.728	0.13021	29.536	0.08219		17.728	0.31796	29.536	0.26849			17.728	0.0415	7.808	0.11909		17.728	0.02007	7.808	0.06514
	17.792	0.1153	29.7028	0.08167		17.792	0.32587	29.7028	0.2677			17.792	0.04522	7.8153	0.11898		17.792	0.01617	7.8153	0.06504
	17.856	0.10498	29.8697	0.08116		17.856	0.33585	29.8697	0.26691			17.856	0.05507	7.8654	0.11827		17.856	0.01048	7.8654	0.06442
	17.92	0.10764	30.0366	0.08065		17.92	0.33757	30.0366	0.26612			17.92	0.04842	7.872	0.11818		17.92	0.00988	7.872	0.06433
	17.984	0.11899	30.2034	0.08015		17.984	0.34129	30.2034	0.26534			17.984	0.03831	7.9155	0.11757		17.984	0.01647	7.9155	0.06379
	18.048	0.11895	30.3703	0.07965		18.048	0.35468	30.3703	0.26456			18.048	0.03458	7.936	0.11728		18.048	0.01887	7.936	0.06354
	18.112	0.12226	30.5372	0.07915		18.112	0.35647	30.5372	0.26378			18.112	0.03113	7.9656	0.11687		18.112	0.02156	7.9656	0.06318
	18.176	0.12398	30.704	0.07866		18.176	0.35908	30.704	0.26301			18.176	0.03538	8	0.1164		18.176	0.01977	8	0.06276
	18.24	0.13004	30.8709	0.07817		18.24	0.35871	30.8709	0.26224			18.24	0.04017	8.0157	0.11618		18.24	0.01557	8.0157	0.06257
	18.304	0.11861	31.0378	0.07769		18.304	0.35769	31.0378	0.26148			18.304	0.0399	8.064	0.11552		18.304	0.01378	8.064	0.06199
	18.368	0.11173	31.2047	0.07721		18.368	0.36276	31.2047	0.26072			18.368	0.03512	8.06579	0.1155		18.368	0.01288	8.06579	0.06197
	18.432	0.10708	31.3715	0.07673		18.432	0.35772	31.3715	0.25996			18.432	0.03512	8.11589	0.11482		18.432	0.00928	8.11589	0.06137
	18.496	0.1122	31.5384	0.07626		18.496	0.35211	31.5384	0.2592			18.496	0.03751	8.128	0.11466		18.496	0.00898	8.128	0.06123
	18.56	0.12187	31.7053	0.07579		18.56	0.34251	31.7053	0.25845			18.56	0.04948	8.16599	0.11415		18.56	0.00689	8.16599	0.06078
	18.624	0.11916	31.8721	0.07533		18.624	0.33774	31.8721	0.2577			18.624	0.05693	8.192	0.1138		18.624	0.01288	8.192	0.06048
	18.688	0.11426	32.039	0.07486		18.688	0.33284	32.039	0.25696			18.688	0.05267	8.21609	0.11349		18.688	0.01557	8.21609	0.0602
	18.752	0.11499	32.2059	0.07441		18.752	0.33277	32.2059	0.25622			18.752	0.04363	8.256	0.11296		18.752	0.01917	8.256	0.05974
	18.816	0.11465	32.3728	0.07395		18.816	0.32736	32.3728	0.25548			18.816	0.03937	8.26619	0.11283		18.816	0.02096	8.26619	0.05962
	18.88	0.12097	32.5396	0.0735		18.88	0.31694	32.5396	0.25474			18.88	0.03458	8.31628	0.11217		18.88	0.01707	8.31628	0.05905
	18.944	0.12204	32.7065	0.07306		18.944	0.309	32.7065	0.25401			18.944	0.04389	8.32	0.11212		18.944	0.01557	8.32	0.05901
	19.008	0.1248	32.8734	0.07261		19.008	0.3044	32.8734	0.25328			19.008	0.04336	8.36638	0.11152		19.008	0.01917	8.36638	0.05849
	19.072	0.11594	33.0402	0.07217		19.072	0.31191	33.0402	0.25256			19.072	0.03698	8.384	0.1113		19.072	0.01438	8.384	0.05829
	19.136	0.11775	33.2071	0.07174		19.136	0.32313	33.2071	0.25183			19.136	0.03884	8.41648	0.11088		19.136	0.01168	8.41648	0.05793
	19.2	0.11057	33.374	0.07131		19.2	0.3162	33.374	0.25111			19.2	0.03804	8.448	0.11048		19.2	0.01108	8.448	0.05758
	19.264	0.12329	33.5408	0.07088		19.264	0.33118	33.5408	0.2504			19.264	0.04283	8.46658	0.11025		19.264	0.00539	8.46658	0.05738
	19.328	0.12927	33.7077	0.07045		19.328	0.32482	33.7077	0.24968			19.328	0.04576	8.512	0.10967		19.328	0.01348	8.512	0.05688
	19.392	0.13124	33.8746	0.07003		19.392	0.3162	33.8746	0.24897			19.392	0.03671	8.51668	0.10961		19.392	0.01917	8.51668	0.05683
	19.456	0.11177	34.0414	0.06961		19.456	0.32093	34.0414	0.24826			19.456	0.03485	8.56677	0.10899		19.456	0.01816	8.56677	0.05629
	19.52	0.11237	34.2083	0.0692		19.52	0.32171	34.2083	0.24756			19.52	0.0415	8.576	0.10887		19.52	0.01977	8.576	0.05619
	19.584	0.11998	34.3752	0.06878		19.584	0.31674	34.3752	0.24685			19.584	0.03724	8.61687	0.10837		19.584	0.01527	8.61687	0.05575
	19.648	0.13232	34.5421	0.06838		19.648	0.3114	34.5421	0.24615			19.648	0.03538	8.64	0.10808		19.648	0.00449	8.64	0.05551
	19.712	0.1223	34.7089	0.06797		19.712	0.30595	34.7089	0.24546			19.712	0.03804	8.66697	0.10775		19.712	0.00598	8.66697	0.05522
	19.776	0.10803	34.8758	0.06757		19.776	0.31279	34.8758	0.24476			19.776	0.04416	8.704	0.1073		19.776	0.0044	8.704	0.05483
	19.84	0.09268	35.0427	0.06717		19.84	0.31975	35.0427	0.24407			19.84	0.0415	8.71707	0.10714		19.84	0.00529	8.71707	0.0547
	19.904	0.09414	35.2095	0.06677		19.904	0.32584	35.2095	0.24338			19.904	0.04789	8.76717	0.10654		19.904	0.00479	8.76717	0.05418
	19.968	0.11009	35.3764	0.06638		19.968	0.31755	35.3764	0.2427			19.968	0.0407	8.768	0.10653		19.968	0.00509	8.768	0.05417
	20.032	0.12995	35.5433	0.06599		20.032	0.32161	35.5433	0.24202			20.032	0.03591	8.81727	0.10594		20.032	0.01108	8.81727	0.05366
	20.096	0.12583	35.7101	0.0656		20.096	0.31431	35.7101	0.24134			20.096	0.03778	8.832	0.10576		20.096	0.01468	8.832	0.05351
	20.16	0.10958	35.877	0.06522		20.16	0.30639	35.877	0.24066			20.16	0.04097	8.86736	0.10534		20.16	0.01797	8.86736	0.05315
	20.224	0.10094	36.0439	0.06484		20.224	0.30325	36.0439	0.23998			20.224	0.03591	8.896	0.105		20.224	0.01497	8.896	0.05287
	20.288	0.1134	36.2108	0.06446		20.288	0.31441	36.2108	0.23931			20.288	0.03325	8.91746	0.10475		20.288	0.01228	8.91746	0.05265
	20.352	0.12235	36.3776	0.06409		20.352	0.30558	36.3776	0.23864			20.352	0.0266	8.96	0.10425		20.352	0.00449	8.96	0.05223
	20.416	0.11413	36.5445	0.06372		20.416	0.31214	36.5445	0.23798			20.416	0.02847	8.96756	0.10416		20.416	0.00299	8.96756	0.05215
	20.48	0.1131	36.7114	0.06335		20.48	0.32334	36.7114	0.23731			20.48	0.03139	9.01766	0.10358		20.48	0.0012	9.01766	0.05166
	20.544	0.11413	36.8782	0.06299		20.544	0.32891	36.8782	0.23665			20.544	0.03884	9.024	0.10351		20.544	0.00299	9.024	0.0516
	20.608	0.11839	37.0451	0.06262		20.608	0.32756	37.0451	0.23599			20.608	0.04895	9.06776	0.103		20.608	0.00659	9.06776	0.05117
	20.672	0.10812	37.212	0.06227		20.672	0.32814	37.212	0.23534			20.672	0.04389	9.088	0.10277		20.672	0.01677	9.088	0.05098
	20.736	0.09535	37.3788	0.06191		20.736	0.31914	37.3788	0.23468			20.736	0.04283	9.11785	0.10243		20.736	0.02336	9.11785	0.05069
	20.8	0.09556	37.5457	0.06156		20.8	0.31559	37.5457	0.23403			20.8	0.03645	9.152	0.10204		20.8	0.02096	9.152	0.05036
	20.864	0.10678	37.7126	0.0612		20.864	0.31431	37.7126	0.23338			20.864	0.03538	9.16795	0.10186		20.864	0.01497	9.16795	0.05021
	20.928	0.11027	37.8795	0.06086		20.928	0.3043	37.8795	0.23274			20.928	0.03166	9.216	0.10132		20.928	0.00629	9.216	0.04976
	20.992	0.0996	38.0463	0.06051		20.992	0.29165	38.0463	0.23209			20.992	0.04177	9.21805	0.1013		20.992	0.00299	9.21805	0.04974
	21.056	0.10115	38.2132	0.06017		21.056	0.30142	38.2132	0.23145			21.056	0.0415	9.26815	0.10074		21.056	0.00629	9.26815	0.04927
	21.12	0.10416	38.3801	0.05983		21.12	0.29967	38.3801	0.23081			21.12	0.0431	9.28	0.10061		21.12	0.00809	9.28	0.04916
	21.184	0.10511	38.5469	0.05949		21.184	0.31742	38.5469	0.23018			21.184	0.03645	9.31825	0.10018		21.184	0.00898	9.31825	0.04881
	21.248	0.10627	38.7138	0.05916		21.248	0.31681	38.7138	0.22954			21.248	0.02767	9.344	0.0999		21.248	0.01497	9.344	0.04857
	21.312	0.10193	38.8807	0.05883		21.312	0.31667	38.8807	0.22891			21.312	0.02341	9.36834	0.09963		21.312	0.01468	9.36834	0.04835
	21.376	0.09212	39.0476	0.0585		21.376	0.32185	39.0476	0.22828			21.376	0.03591	9.408	0.0992		21.376	0.01497	9.408	0.04799
	21.44	0.09896	39.2144	0.05817		21.44	0.31394	39.2144	0.22766			21.44	0.03751	9.41844	0.09909		21.44	0.01527	9.41844	0.0479
	21.504	0.10889	39.3813	0.05785		21.504	0.31627	39.3813	0.22703			21.504	0.03325	9.46854	0.09854		21.504	0.00958	9.46854	0.04745
	21.568	0.10498	39.5482	0.05753		21.568	0.31235	39.5482	0.22641			21.568	0.03006	9.472	0.09851		21.568	0.01138	9.472	0.04742
	21.632	0.11375	39.715	0.05721		21.632	0.30964	39.715	0.22579			21.632	0.01676	9.51864	0.098		21.632	0.01468	9.51864	0.047
	21.696	0.13167	39.8819	0.05689		21.696	0.30433	39.8819	0.22518			21.696	0.02155	9.536	0.09782		21.696	0.01527	9.536	0.04685
	21.76	0.12858	40.0488	0.05658		21.76	0.29764	40.0488	0.22456			21.76	0.02713	9.56874	0.09747		21.76	0.01228	9.56874	0.04656
	21.824	0.10188	40.2156	0.05627		21.824	0.29388	40.2156	0.22395			21.824	0.02793	9.6	0.09714		21.824	0.00809	9.6	0.04629
	21.888	0.07966	40.3825	0.05596		21.888	0.30125	40.3825	0.22334			21.888	0.03192	9.61883	0.09694		21.888	0.00958	9.61883	0.04613
	21.952	0.09144	40.5494	0.05566		21.952	0.29963	40.5494	0.22273			21.952	0.03219	9.664	0.09646		21.952	0.01797	9.664	0.04574
	22.016	0.0996	40.7162	0.05535		22.016	0.30065	40.7162	0.22213			22.016	0.02368	9.66893	0.09641		22.016	0.02037	9.66893	0.0457
	22.08	0.10687	40.8831	0.05505		22.08	0.30988	40.8831	0.22152			22.08	0.02847	9.71903	0.09589		22.08	0.01917	9.71903	0.04527
	22.144	0.09883	41.05	0.05475		22.144	0.31735	41.05	0.22092			22.144	0.0274	9.728	0.09579		22.144	0.01168	9.728	0.0452
	22.208	0.10713	41.2169	0.05446		22.208	0.31258	41.2169	0.22032			22.208	0.03698	9.76913	0.09537		22.208	0.0012	9.76913	0.04485
	22.272	0.11001	41.3837	0.05416		22.272	0.32384	41.3837	0.21973			22.272	0.04416	9.792	0.09513		22.272	0.0012	9.792	0.04466
	22.336	0.11289	41.5506	0.05387		22.336	0.31809	41.5506	0.21913			22.336	0.04097	9.81923	0.09485		22.336	0.00359	9.81923	0.04444
	22.4	0.10433	41.7175	0.05358		22.4	0.31836	41.7175	0.21854			22.4	0.03219	9.856	0.09448		22.4	0.00659	9.856	0.04413
	22.464	0.09651	41.8843	0.0533		22.464	0.30511	41.8843	0.21795			22.464	0.029	9.86933	0.09434		22.464	0.00599	9.86933	0.04402
	22.528	0.10489	42.0512	0.05301		22.528	0.28803	42.0512	0.21737			22.528	0.0266	9.91942	0.09383		22.528	0.00389	9.91942	0.04361
	22.592	0.11401	42.2181	0.05273		22.592	0.28151	42.2181	0.21678			22.592	0.03166	9.92	0.09383		22.592	0.00509	9.92	0.04361
	22.656	0.11194	42.3849	0.05245		22.656	0.2859	42.3849	0.2162			22.656	0.03751	9.96952	0.09333		22.656	0.00689	9.96952	0.04321
	22.72	0.11345	42.5518	0.05217		22.72	0.28232	42.5518	0.21562			22.72	0.04256	9.984	0.09318		22.72	0.00719	9.984	0.04309
	22.784	0.10825	42.7187	0.0519		22.784	0.28455	42.7187	0.21504			22.784	0.03512	10.0196	0.09282		22.784	0.00479	10.0196	0.04281
	22.848	0.10816	42.8856	0.05162		22.848	0.2813	42.8856	0.21446			22.848	0.03379	10.048	0.09254		22.848	0.00509	10.048	0.04258
	22.912	0.09866	43.0524	0.05135		22.912	0.27863	43.0524	0.21389			22.912	0.03405	10.0697	0.09233		22.912	0.00419	10.0697	0.04241
	22.976	0.10274	43.2193	0.05108		22.976	0.28333	43.2193	0.21332			22.976	0.03565	10.112	0.09191		22.976	0.00898	10.112	0.04208
	23.04	0.10274	43.3862	0.05082		23.04	0.28827	43.3862	0.21275			23.04	0.03884	10.1198	0.09183		23.04	0.01408	10.1198	0.04202
	23.104	0.10769	43.553	0.05055		23.104	0.2953	43.553	0.21218			23.104	0.03272	10.1699	0.09134		23.104	0.01408	10.1699	0.04163
	23.168	0.10717	43.7199	0.05029		23.168	0.29226	43.7199	0.21161			23.168	0.02235	10.176	0.09128		23.168	0.01108	10.176	0.04159
	23.232	0.09926	43.8868	0.05003		23.232	0.28245	43.8868	0.21105			23.232	0.01676	10.22	0.09085		23.232	0.01198	10.22	0.04125
	23.296	0.09402	44.0536	0.04977		23.296	0.29212	44.0536	0.21049			23.296	0.01463	10.24	0.09066		23.296	0.01078	10.24	0.0411
	23.36	0.08701	44.2205	0.04951		23.36	0.30112	44.2205	0.20993			23.36	0.02953	10.2701	0.09037		23.36	0.01078	10.2701	0.04087
	23.424	0.09965	44.3874	0.04926		23.424	0.29956	44.3874	0.20937			23.424	0.03911	10.304	0.09004		23.424	0.01198	10.304	0.04061
	23.488	0.10863	44.5543	0.04901		23.488	0.29054	44.5543	0.20882			23.488	0.03804	10.3202	0.08989		23.488	0.01078	10.3202	0.04049
	23.552	0.10687	44.7211	0.04876		23.552	0.28262	44.7211	0.20827			23.552	0.03911	10.368	0.08943		23.552	0.00779	10.368	0.04014
	23.616	0.10068	44.888	0.04851		23.616	0.28269	44.888	0.20771			23.616	0.03645	10.3703	0.08941		23.616	0.00629	10.3703	0.04012
	23.68	0.09212	45.0549	0.04826		23.68	0.28239	45.0549	0.20717			23.68	0.029	10.4204	0.08894		23.68	0.00419	10.4204	0.03975
	23.744	0.10059	45.2217	0.04802		23.744	0.2901	45.2217	0.20662			23.744	0.03458	10.432	0.08883		23.744	0.0027	10.432	0.03967
	23.808	0.09754	45.3886	0.04778		23.808	0.2949	45.3886	0.20607			23.808	0.0298	10.4705	0.08847		23.808	0.0024	10.4705	0.03939
	23.872	0.10515	45.5555	0.04754		23.872	0.29554	45.5555	0.20553			23.872	0.02102	10.496	0.08823		23.872	0.0027	10.496	0.0392
	23.936	0.10068	45.7223	0.0473		23.936	0.29696	45.7223	0.20499			23.936	0.0266	10.5206	0.088		23.936	0.00419	10.5206	0.03903
	24	0.10885	45.8892	0.04706		24	0.29923	45.8892	0.20445			24	0.02527	10.56	0.08763		24	0.00689	10.56	0.03875
	24.064	0.10068	46.0561	0.04683		24.064	0.30261	46.0561	0.20392			24.064	0.02554	10.5707	0.08753		24.064	0.00749	10.5707	0.03867
	24.128	0.11242	46.2229	0.04659		24.128	0.30366	46.2229	0.20338			24.128	0.03645	10.6208	0.08707		24.128	0.00869	10.6208	0.03832
	24.192	0.1064	46.3898	0.04636		24.192	0.29534	46.3898	0.20285			24.192	0.04177	10.624	0.08704		24.192	0.00719	10.624	0.03829
	24.256	0.09849	46.5567	0.04614		24.256	0.28005	46.5567	0.20232			24.256	0.04017	10.6709	0.08661		24.256	0.00569	10.6709	0.03797
	24.32	0.08482	46.7236	0.04591		24.32	0.27491	46.7236	0.20179			24.32	0.04123	10.688	0.08646		24.32	0.00689	10.688	0.03785
	24.384	0.09462	46.8904	0.04568		24.384	0.27525	46.8904	0.20126			24.384	0.02527	10.721	0.08616		24.384	0.00599	10.721	0.03762
	24.448	0.09806	47.0573	0.04546		24.448	0.27887	47.0573	0.20074			24.448	0.01836	10.752	0.08588		24.448	0.00359	10.752	0.03741
	24.512	0.10167	47.2242	0.04524		24.512	0.27441	47.2242	0.20021			24.512	0.01889	10.7711	0.0857		24.512	0.0024	10.7711	0.03728
	24.576	0.09806	47.391	0.04502		24.576	0.27769	47.391	0.19969			24.576	0.02527	10.816	0.0853		24.576	0.00299	10.816	0.03698
	24.64	0.09621	47.5579	0.0448		24.64	0.27485	47.5579	0.19917			24.64	0.01915	10.8212	0.08526		24.64	0.00329	10.8212	0.03694
	24.704	0.09139	47.7248	0.04458		24.704	0.27995	47.7248	0.19866			24.704	0.03192	10.8713	0.08481		24.704	0.00389	10.8713	0.0366
	24.768	0.09625	47.8916	0.04437		24.768	0.28117	47.8916	0.19814			24.768	0.03086	10.88	0.08473		24.768	0.0027	10.88	0.03655
	24.832	0.09402	48.0585	0.04416		24.832	0.28394	48.0585	0.19763			24.832	0.03405	10.944	0.08417		24.832	-0.0021	10.944	0.03612
	24.896	0.0926	48.2254	0.04394		24.896	0.28851	48.2254	0.19712			24.896	0.03565	11.008	0.0836		24.896	0.00299	11.008	0.03571
	24.96	0.08993	48.3923	0.04374		24.96	0.28529	48.3923	0.19661			24.96	0.03219	11.072	0.08305		24.96	0.00719	11.072	0.03529
	25.024	0.09212	48.5591	0.04353		25.024	0.28137	48.5591	0.1961			25.024	0.02394	11.136	0.0825		25.024	0.00719	11.136	0.03489
	25.088	0.09733	48.726	0.04332		25.088	0.27725	48.726	0.19559			25.088	0.03937	11.2	0.08195		25.088	0.00898	11.2	0.03449
	25.152	0.09724	48.8929	0.04312		25.152	0.27515	48.8929	0.19509			25.152	0.03272	11.264	0.08141		25.152	0.00599	11.264	0.03409
	25.216	0.0966	49.0597	0.04291		25.216	0.28563	49.0597	0.19459			25.216	0.03485	11.328	0.08087		25.216	0.00359	11.328	0.0337
	25.28	0.08688	49.2266	0.04271		25.28	0.27765	49.2266	0.19409			25.28	0.0274	11.392	0.08034		25.28	0.00599	11.392	0.03332
	25.344	0.09363	49.3935	0.04251		25.344	0.27782	49.3935	0.19359			25.344	0.01809	11.456	0.07981		25.344	0.00599	11.456	0.03294
	25.408	0.092	49.5603	0.04232		25.408	0.28485	49.5603	0.19309			25.408	0.0149	11.52	0.07928		25.408	0.00749	11.52	0.03256
	25.472	0.08168	49.7272	0.04212		25.472	0.28421	49.7272	0.1926			25.472	0.02634	11.584	0.07876		25.472	0.01078	11.584	0.03219
	25.536	0.06973	49.8941	0.04192		25.536	0.28844	49.8941	0.19211			25.536	0.03272	11.648	0.07825		25.536	0.01587	11.648	0.03182
	25.6	0.07828	50.061	0.04173		25.6	0.28844	50.061	0.19162			25.6	0.03565	11.712	0.07773		25.6	0.01677	11.712	0.03146
	25.664	0.0926	50.2278	0.04154		25.664	0.28556	50.2278	0.19113			25.664	0.03033	11.776	0.07723		25.664	0.01617	11.776	0.03111
	25.728	0.09548	50.3947	0.04135		25.728	0.28776	50.3947	0.19064			25.728	0.02128	11.84	0.07672		25.728	0.00958	11.84	0.03076
	25.792	0.08421	50.5616	0.04116		25.792	0.28178	50.5616	0.19015			25.792	0.01064	11.904	0.07622		25.792	0.01258	11.904	0.03041
	25.856	0.0825	50.7284	0.04097		25.856	0.27326	50.7284	0.18967			25.856	0.0133	11.968	0.07573		25.856	0.01228	11.968	0.03007
	25.92	0.0806	50.8953	0.04079		25.92	0.27748	50.8953	0.18919			25.92	0.02075	12.032	0.07524		25.92	0.01527	12.032	0.02973
	25.984	0.09419	51.0622	0.0406		25.984	0.28398	51.0622	0.18871			25.984	0.01995	12.096	0.07475		25.984	0.01138	12.096	0.0294
	26.048	0.10536	51.2291	0.04042		26.048	0.28972	51.2291	0.18823			26.048	0.02102	12.16	0.07426		26.048	0.01048	12.16	0.02907
	26.112	0.10184	51.3959	0.04024		26.112	0.28489	51.3959	0.18775			26.112	0.01889	12.224	0.07378		26.112	0.00329	12.224	0.02874
	26.176	0.08856	51.5628	0.04006		26.176	0.28837	51.5628	0.18728			26.176	0.01995	12.288	0.07331		26.176	0.00599	12.288	0.02842
	26.24	0.07497	51.7297	0.03988		26.24	0.27295	51.7297	0.18681			26.24	0.02022	12.352	0.07284		26.24	0.00988	12.352	0.02811
	26.304	0.07626	51.8965	0.0397		26.304	0.27495	51.8965	0.18633			26.304	0.02048	12.416	0.07237		26.304	0.01198	12.416	0.02779
	26.368	0.06857	52.0634	0.03953		26.368	0.27129	52.0634	0.18587			26.368	0.02314	12.48	0.0719		26.368	0.01288	12.48	0.02749
	26.432	0.07635	52.2303	0.03935		26.432	0.2762	52.2303	0.1854			26.432	0.02288	12.544	0.07144		26.432	0.00988	12.544	0.02718
	26.496	0.08744	52.3971	0.03918		26.496	0.27339	52.3971	0.18493			26.496	0.02474	12.608	0.07098		26.496	0.00569	12.608	0.02688
	26.56	0.09191	52.564	0.03901		26.56	0.26359	52.564	0.18447			26.56	0.03192	12.672	0.07053		26.56	0.00299	12.672	0.02659
	26.624	0.08826	52.7309	0.03884		26.624	0.2647	52.7309	0.184			26.624	0.03352	12.736	0.07008		26.624	0.00449	12.736	0.02629
	26.688	0.08426	52.8977	0.03867		26.688	0.26774	52.8977	0.18354			26.688	0.03059	12.8	0.06963		26.688	0.00539	12.8	0.026
	26.752	0.07901	53.0646	0.0385		26.752	0.2786	53.0646	0.18308			26.752	0.0258	12.864	0.06919		26.752	0.00689	12.864	0.02572
	26.816	0.07953	53.2315	0.03834		26.816	0.28526	53.2315	0.18263			26.816	0.02181	12.928	0.06875		26.816	0.00629	12.928	0.02544
	26.88	0.08654	53.3984	0.03817		26.88	0.2785	53.3984	0.18217			26.88	0.02554	12.992	0.06831		26.88	0.00689	12.992	0.02516
	26.944	0.10506	53.5652	0.03801		26.944	0.26521	53.5652	0.18172			26.944	0.0274	13.056	0.06788		26.944	0.00539	13.056	0.02489
	27.008	0.09642	53.7321	0.03785		27.008	0.26244	53.7321	0.18126			27.008	0.03033	13.12	0.06745		27.008	0.00389	13.12	0.02462
	27.072	0.09664	53.899	0.03769		27.072	0.26842	53.899	0.18081			27.072	0.0298	13.184	0.06703		27.072	0.00509	13.184	0.02435
	27.136	0.08568	54.0658	0.03753		27.136	0.26768	54.0658	0.18036			27.136	0.02102	13.248	0.0666		27.136	0.00689	13.248	0.02409
	27.2	0.08757	54.2327	0.03737		27.2	0.2742	54.2327	0.17992			27.2	0.01623	13.312	0.06618		27.2	0.00659	13.312	0.02383
	27.264	0.0782	54.3996	0.03721		27.264	0.26443	54.3996	0.17947			27.264	0.02341	13.376	0.06577		27.264	0.00749	13.376	0.02357
	27.328	0.08374	54.5664	0.03706		27.328	0.26626	54.5664	0.17903			27.328	0.02793	13.44	0.06535		27.328	0.00359	13.44	0.02332
	27.392	0.08181	54.7333	0.0369		27.392	0.27099	54.7333	0.17858			27.392	0.02847	13.504	0.06494		27.392	0.0024	13.504	0.02307
	27.456	0.08869	54.9002	0.03675		27.456	0.28425	54.9002	0.17814			27.456	0.03166	13.568	0.06454		27.456	0.00599	13.568	0.02283
	27.52	0.08056	55.0671	0.0366		27.52	0.28999	55.0671	0.1777			27.52	0.02607	13.632	0.06413		27.52	0.00958	13.632	0.02258
	27.584	0.08636	55.2339	0.03645		27.584	0.28895	55.2339	0.17727			27.584	0.02022	13.696	0.06373		27.584	0.00898	13.696	0.02234
	27.648	0.07841	55.4008	0.0363		27.648	0.28719	55.4008	0.17683			27.648	0.02314	13.76	0.06334		27.648	0.00629	13.76	0.02211
	27.712	0.08181	55.5677	0.03615		27.712	0.28347	55.5677	0.17639			27.712	0.02687	13.824	0.06294		27.712	0.00419	13.824	0.02187
	27.776	0.08035	55.7345	0.036		27.776	0.28577	55.7345	0.17596			27.776	0.02048	13.888	0.06255		27.776	0.00329	13.888	0.02164
	27.84	0.08752	55.9014	0.03586		27.84	0.2811	55.9014	0.17553			27.84	0.02341	13.952	0.06216		27.84	0.0018	13.952	0.02142
	27.904	0.08538	56.0683	0.03571		27.904	0.28113	56.0683	0.1751			27.904	0.01836	14.016	0.06178		27.904	0.00569	14.016	0.02119
	27.968	0.08955	56.2351	0.03557		27.968	0.28093	56.2351	0.17467			27.968	0.01357	14.08	0.0614		27.968	0.00809	14.08	0.02097
	28.032	0.09733	56.402	0.03543		28.032	0.27728	56.402	0.17425			28.032	0.0157	14.144	0.06102		28.032	0.00509	14.144	0.02075
	28.096	0.09311	56.5689	0.03529		28.096	0.27549	56.5689	0.17382			28.096	0.01756	14.208	0.06064		28.096	0.00839	14.208	0.02054
	28.16	0.08138	56.7358	0.03515		28.16	0.27985	56.7358	0.1734			28.16	0.01623	14.272	0.06027		28.16	0.01198	14.272	0.02032
	28.224	0.061	56.9026	0.03501		28.224	0.27988	56.9026	0.17298			28.224	0.02554	14.336	0.0599		28.224	0.01168	14.336	0.02011
	28.288	0.07446	57.0695	0.03487		28.288	0.26717	57.0695	0.17256			28.288	0.02873	14.4	0.05953		28.288	0.01168	14.4	0.01991
	28.352	0.08318	57.2364	0.03473		28.352	0.26981	57.2364	0.17214			28.352	0.02687	14.464	0.05917		28.352	0.01198	14.464	0.0197
	28.416	0.08864	57.4032	0.0346		28.416	0.267	57.4032	0.17172			28.416	0.02368	14.528	0.05881		28.416	0.00509	14.528	0.0195
	28.48	0.07992	57.5701	0.03446		28.48	0.27417	57.5701	0.1713			28.48	0.01703	14.592	0.05845		28.48	0.00509	14.592	0.0193
	28.544	0.09255	57.737	0.03433		28.544	0.26842	57.737	0.17089			28.544	0.01649	14.656	0.05809		28.544	0.00659	14.656	0.01911
	28.608	0.09062	57.9038	0.0342		28.608	0.27671	57.9038	0.17048			28.608	0.02208	14.72	0.05774		28.608	0.00479	14.72	0.01891
	28.672	0.08679	58.0707	0.03407		28.672	0.28032	58.0707	0.17007			28.672	0.02607	14.784	0.05739		28.672	0.00419	14.784	0.01872
	28.736	0.08396	58.2376	0.03394		28.736	0.28414	58.2376	0.16966			28.736	0.02873	14.848	0.05704		28.736	0.00419	14.848	0.01853
	28.8	0.07987	58.4044	0.03381		28.8	0.28042	58.4044	0.16925			28.8	0.02527	14.912	0.05669		28.8	0.00479	14.912	0.01834
	28.864	0.07544	58.5713	0.03368		28.864	0.27999	58.5713	0.16884			28.864	0.02048	14.976	0.05635		28.864	0.00659	14.976	0.01816
	28.928	0.09264	58.7382	0.03355		28.928	0.28083	58.7382	0.16844			28.928	0.01756	15.04	0.05601		28.928	0.00689	15.04	0.01798
	28.992	0.09672	58.9051	0.03342		28.992	0.27187	58.9051	0.16803			28.992	0.01623	15.104	0.05567		28.992	0.00299	15.104	0.0178
	29.056	0.0849	59.0719	0.0333		29.056	0.27197	59.0719	0.16763			29.056	0.02341	15.168	0.05534		29.056	0.00569	15.168	0.01762
	29.12	0.07093	59.2388	0.03318		29.12	0.27295	59.2388	0.16723			29.12	0.03006	15.232	0.05501		29.12	0.00299	15.232	0.01745
	29.184	0.0809	59.4057	0.03305		29.184	0.27549	59.4057	0.16683			29.184	0.03006	15.296	0.05468		29.184	0.00629	15.296	0.01728
	29.248	0.08245	59.5725	0.03293		29.248	0.2786	59.5725	0.16643			29.248	0.0274	15.36	0.05435		29.248	0.00629	15.36	0.01711
	29.312	0.08357	59.7394	0.03281		29.312	0.274	59.7394	0.16604			29.312	0.01516	15.424	0.05403		29.312	0.00898	15.424	0.01694
	29.376	0.07502	59.9063	0.03269		29.376	0.27518	59.9063	0.16564			29.376	0.0141	15.488	0.0537		29.376	0.00898	15.488	0.01677
	29.44	0.07265	60.0731	0.03257		29.44	0.27742	60.0731	0.16525			29.44	0.01543	15.552	0.05338		29.44	0.00898	15.552	0.01661
	29.504	0.07093	60.24	0.03245		29.504	0.279	60.24	0.16486			29.504	0.01729	15.616	0.05307		29.504	0.00569	15.616	0.01645
	29.568	0.08409	60.4069	0.03233		29.568	0.27336	60.4069	0.16447			29.568	0.02341	15.68	0.05275		29.568	0.00569	15.68	0.01629
	29.632	0.08636	60.5738	0.03222		29.632	0.28333	60.5738	0.16408			29.632	0.02235	15.744	0.05244		29.632	0.00299	15.744	0.01613
	29.696	0.08452	60.7406	0.0321		29.696	0.27718	60.7406	0.16369			29.696	0.01703	15.808	0.05213		29.696	0.00419	15.808	0.01598
	29.76	0.07587	60.9075	0.03199		29.76	0.27424	60.9075	0.1633			29.76	0.01703	15.872	0.05182		29.76	0.00389	15.872	0.01582
	29.824	0.07097	61.0744	0.03187		29.824	0.27102	61.0744	0.16292			29.824	0.00878	15.936	0.05152		29.824	0.00329	15.936	0.01567
	29.888	0.06483	61.2412	0.03176		29.888	0.2625	61.2412	0.16254			29.888	0.01011	16	0.05121		29.888	0.00299	16	0.01552
	29.952	0.07549	61.4081	0.03165		29.952	0.26507	61.4081	0.16215			29.952	0.01703	16.064	0.05091		29.952	0.0024	16.064	0.01538
	30.016	0.08649	61.575	0.03154		30.016	0.2574	61.575	0.16177			30.016	0.02048	16.128	0.05062		30.016	0.000299491	16.128	0.01523
	30.08	0.08795	61.7418	0.03143		30.08	0.25672	61.7418	0.16139			30.08	0.02394	16.192	0.05032		30.08	0.00539	16.192	0.01509
	30.144	0.07433	61.9087	0.03132		30.144	0.25902	61.9087	0.16102			30.144	0.02341	16.256	0.05003		30.144	0.00629	16.256	0.01495
	30.208	0.07106	62.0756	0.03121		30.208	0.2671	62.0756	0.16064			30.208	0.02128	16.32	0.04974		30.208	0.00898	16.32	0.01481
	30.272	0.07312	62.2425	0.0311		30.272	0.25959	62.2425	0.16027			30.272	0.01729	16.384	0.04945		30.272	0.00809	16.384	0.01467
	30.336	0.07544	62.4093	0.031		30.336	0.26758	62.4093	0.15989			30.336	0.02102	16.448	0.04916		30.336	0.00359	16.448	0.01453
	30.4	0.07777	62.5762	0.03089		30.4	0.27738	62.5762	0.15952			30.4	0.01995	16.512	0.04887		30.4	-0.000299491	16.512	0.0144
	30.464	0.07218	62.7431	0.03079		30.464	0.27244	62.7431	0.15915			30.464	0.02474	16.576	0.04859		30.464	0.00389	16.576	0.01427
	30.528	0.07274	62.9099	0.03068		30.528	0.27566	62.9099	0.15878			30.528	0.02394	16.64	0.04831		30.528	0.00539	16.64	0.01414
	30.592	0.0782	63.0768	0.03058		30.592	0.27035	63.0768	0.15841			30.592	0.02181	16.704	0.04803		30.592	0.00749	16.704	0.01401
	30.656	0.07734	63.2437	0.03048		30.656	0.26487	63.2437	0.15804			30.656	0.01623	16.768	0.04776		30.656	0.01018	16.768	0.01388
	30.72	0.07106	63.4106	0.03038		30.72	0.26291	63.4106	0.15768			30.72	0.02341	16.832	0.04748		30.72	0.00869	16.832	0.01376
	30.784	0.0604	63.5774	0.03027		30.784	0.25489	63.5774	0.15732			30.784	0.02554	16.896	0.04721		30.784	0.00509	16.896	0.01363
	30.848	0.06147	63.7443	0.03017		30.848	0.25337	63.7443	0.15695			30.848	0.03086	16.96	0.04694		30.848	0.00419	16.96	0.01351
	30.912	0.06427	63.9111	0.03008		30.912	0.24357	63.9111	0.15659			30.912	0.03006	17.024	0.04667		30.912	0.00329	17.024	0.01339
	30.976	0.07446	64.078	0.02998		30.976	0.2273	64.078	0.15623			30.976	0.03113	17.088	0.04641		30.976	0.00359	17.088	0.01327
	31.04	0.07914	64.2449	0.02988		31.04	0.21303	64.2449	0.15587			31.04	0.02394	17.152	0.04615		31.04	0.00569	17.152	0.01315
	31.104	0.07304	64.4118	0.02978		31.104	0.21212	64.4118	0.15552			31.104	0.01942	17.216	0.04588		31.104	0.00359	17.216	0.01304
	31.168	0.07304	64.5786	0.02969		31.168	0.20996	64.5786	0.15516			31.168	0.01703	17.28	0.04562		31.168	0.00329	17.28	0.01292
	31.232	0.07459	64.7455	0.02959		31.232	0.21814	64.7455	0.1548			31.232	0.01836	17.344	0.04537		31.232	0.0018	17.344	0.01281
	31.296	0.07433	64.9124	0.0295		31.296	0.2273	64.9124	0.15445			31.296	0.02102	17.408	0.04511		31.296	0.00988	17.408	0.0127
	31.36	0.07235	65.0792	0.0294		31.36	0.23633	65.0792	0.1541			31.36	0.0298	17.472	0.04486		31.36	0.01468	17.472	0.01259
	31.424	0.07734	65.2461	0.02931		31.424	0.24888	65.2461	0.15375			31.424	0.029	17.536	0.04461		31.424	0.01408	17.536	0.01248
	31.488	0.08348	65.413	0.02922		31.488	0.25824	65.413	0.1534			31.488	0.02341	17.6	0.04436		31.488	0.00809	17.6	0.01237
	31.552	0.0757	65.5798	0.02913		31.552	0.26923	65.5798	0.15305			31.552	0.02341	17.664	0.04411		31.552	0.00419	17.664	0.01227
	31.616	0.06878	65.7467	0.02904		31.616	0.2811	65.7467	0.1527			31.616	0.02314	17.728	0.04386		31.616	-0.0015	17.728	0.01216
	31.68	0.06981	65.9136	0.02895		31.68	0.27586	65.9136	0.15236			31.68	0.02314	17.792	0.04362		31.68	0.00569	17.792	0.01206
	31.744	0.07605	66.0805	0.02886		31.744	0.26206	66.0805	0.15201			31.744	0.0266	17.856	0.04338		31.744	0.00629	17.856	0.01196
	31.808	0.07639	66.2473	0.02877		31.808	0.2556	66.2473	0.15167			31.808	0.02208	17.92	0.04313		31.808	0.00869	17.92	0.01186
	31.872	0.07385	66.4142	0.02868		31.872	0.2415	66.4142	0.15133			31.872	0.0149	17.984	0.0429		31.872	0.00689	17.984	0.01176
	31.936	0.06693	66.5811	0.02859		31.936	0.24174	66.5811	0.15099			31.936	0.0125	18.048	0.04266		31.936	0.00629	18.048	0.01166
	32	0.06341	66.7479	0.02851		32	0.24434	66.7479	0.15065			32	0.01782	18.112	0.04242		32	0.00359	18.112	0.01156
	32.064	0.06517	66.9148	0.02842		32.064	0.22818	66.9148	0.15031			32.064	0.02235	18.176	0.04219		32.064	0.00359	18.176	0.01147
	32.128	0.07308	67.0817	0.02834		32.128	0.22541	67.0817	0.14997			32.128	0.02953	18.24	0.04196		32.128	0.00359	18.24	0.01137
	32.192	0.07876	67.2485	0.02825		32.192	0.23636	67.2485	0.14964			32.192	0.02368	18.304	0.04173		32.192	0.00749	18.304	0.01128
	32.256	0.07992	67.4154	0.02817		32.256	0.23768	67.4154	0.1493			32.256	0.01623	18.368	0.0415		32.256	0.00659	18.368	0.01119
	32.32	0.07338	67.5823	0.02809		32.32	0.24631	67.5823	0.14897			32.32	0.0133	18.432	0.04128		32.32	0.00749	18.432	0.0111
	32.384	0.06483	67.7492	0.028		32.384	0.25564	67.7492	0.14864			32.384	0.01676	18.496	0.04105		32.384	0.00419	18.496	0.01101
	32.448	0.06186	67.916	0.02792		32.448	0.25185	67.916	0.14831			32.448	0.01703	18.56	0.04083		32.448	0.0027	18.56	0.01092
	32.512	0.06887	68.0829	0.02784		32.512	0.25368	68.0829	0.14798			32.512	0.02102	18.624	0.04061		32.512	0.0024	18.624	0.01084
	32.576	0.07858	68.2498	0.02776		32.576	0.2507	68.2498	0.14765			32.576	0.02208	18.688	0.04039		32.576	0.0027	18.688	0.01075
	32.64	0.08563	68.4166	0.02768		32.64	0.23877	68.4166	0.14732			32.64	0.01942	18.752	0.04017		32.64	0.00419	18.752	0.01067
	32.704	0.08245	68.5835	0.0276		32.704	0.24691	68.5835	0.147			32.704	0.01463	18.816	0.03996		32.704	0.00749	18.816	0.01058
	32.768	0.07407	68.7504	0.02752		32.768	0.25253	68.7504	0.14667			32.768	0.01383	18.88	0.03974		32.768	0.00659	18.88	0.0105
	32.832	0.07351	68.9172	0.02745		32.832	0.24194	68.9172	0.14635			32.832	0.01756	18.944	0.03953		32.832	0.00689	18.944	0.01042
	32.896	0.0782	69.0841	0.02737		32.896	0.24806	69.0841	0.14603			32.896	0.02181	19.008	0.03932		32.896	0.00569	19.008	0.01034
	32.96	0.08078	69.251	0.02729		32.96	0.26335	69.251	0.14571			32.96	0.02953	19.072	0.03911		32.96	0.0024	19.072	0.01026
	33.024	0.06358	69.4179	0.02722		33.024	0.25692	69.4179	0.14539			33.024	0.03033	19.136	0.0389		33.024	0.00509	19.136	0.01018
	33.088	0.05868	69.5847	0.02714		33.088	0.2574	69.5847	0.14507			33.088	0.01889	19.2	0.0387		33.088	0.00569	19.2	0.01011
	33.152	0.06852	69.7516	0.02707		33.152	0.2505	69.7516	0.14475			33.152	0.01703	19.264	0.03849		33.152	0.00479	19.264	0.01003
	33.216	0.07532	69.9185	0.02699		33.216	0.25696	69.9185	0.14443			33.216	0.01729	19.328	0.03829		33.216	0.00569	19.328	0.00995
	33.28	0.06728	70.0853	0.02692		33.28	0.25473	70.0853	0.14412			33.28	0.02181	19.392	0.03809		33.28	0.00569	19.392	0.00988
	33.344	0.06414	70.2522	0.02684		33.344	0.24438	70.2522	0.1438			33.344	0.02847	19.456	0.03789		33.344	0.0027	19.456	0.00981
	33.408	0.06839	70.4191	0.02677		33.408	0.24668	70.4191	0.14349			33.408	0.02634	19.52	0.03769		33.408	0.0015	19.52	0.00974
	33.472	0.07024	70.5859	0.0267		33.472	0.25662	70.5859	0.14318			33.472	0.01596	19.584	0.03749		33.472	0.0021	19.584	0.00966
	33.536	0.07403	70.7528	0.02663		33.536	0.26078	70.7528	0.14287			33.536	0.01171	19.648	0.0373		33.536	0.0024	19.648	0.00959
	33.6	0.07166	70.9197	0.02656		33.6	0.26041	70.9197	0.14256			33.6	0.01011	19.712	0.0371		33.6	0.00449	19.712	0.00952
	33.664	0.07231	71.0866	0.02649		33.664	0.27403	71.0866	0.14225			33.664	0.0157	19.776	0.03691		33.664	0.00569	19.776	0.00946
	33.728	0.06521	71.2534	0.02642		33.728	0.27728	71.2534	0.14194			33.728	0.01809	19.84	0.03672		33.728	0.00599	19.84	0.00939
	33.792	0.06526	71.4203	0.02635		33.792	0.2668	71.4203	0.14164			33.792	0.0141	19.904	0.03653		33.792	0.00539	19.904	0.00932
	33.856	0.06835	71.5872	0.02628		33.856	0.25794	71.5872	0.14133			33.856	0.01038	19.968	0.03634		33.856	0.00599	19.968	0.00926
	33.92	0.08108	71.754	0.02621		33.92	0.25006	71.754	0.14103			33.92	0.01304	20.032	0.03615		33.92	0.00509	20.032	0.00919
	33.984	0.08073	71.9209	0.02615		33.984	0.248	71.9209	0.14073			33.984	0.01437	20.096	0.03597		33.984	0.00389	20.096	0.00913
	34.048	0.0693	72.0878	0.02608		34.048	0.23501	72.0878	0.14042			34.048	0.01623	20.16	0.03579		34.048	0.0012	20.16	0.00906
	34.112	0.06508	72.2546	0.02601		34.112	0.22402	72.2546	0.14012			34.112	0.01862	20.224	0.0356		34.112	0.0024	20.224	0.009
	34.176	0.0702	72.4215	0.02595		34.176	0.22078	72.4215	0.13982			34.176	0.01915	20.288	0.03542		34.176	0.00539	20.288	0.00894
	34.24	0.07248	72.5884	0.02588		34.24	0.21993	72.5884	0.13953			34.24	0.01915	20.352	0.03524		34.24	0.00479	20.352	0.00888
	34.304	0.06698	72.7553	0.02582		34.304	0.22108	72.7553	0.13923			34.304	0.02155	20.416	0.03507		34.304	0.00659	20.416	0.00882
	34.368	0.0696	72.9221	0.02575		34.368	0.22893	72.9221	0.13893			34.368	0.0157	20.48	0.03489		34.368	0.00479	20.48	0.00876
	34.432	0.06796	73.089	0.02569		34.432	0.24374	73.089	0.13864			34.432	0.01463	20.544	0.03471		34.432	0.0027	20.544	0.0087
	34.496	0.06685	73.2559	0.02563		34.496	0.24441	73.2559	0.13834			34.496	0.01649	20.608	0.03454		34.496	0.00299	20.608	0.00864
	34.56	0.06844	73.4227	0.02556		34.56	0.24769	73.4227	0.13805			34.56	0.01463	20.672	0.03437		34.56	0.00299	20.672	0.00859
	34.624	0.07712	73.5896	0.0255		34.624	0.25459	73.5896	0.13776			34.624	0.01304	20.736	0.03419		34.624	0.0012	20.736	0.00853
	34.688	0.07785	73.7565	0.02544		34.688	0.25212	73.7565	0.13747			34.688	0.01277	20.8	0.03402		34.688	-0.000898473	20.8	0.00848
	34.752	0.07128	73.9233	0.02538		34.752	0.25101	73.9233	0.13718			34.752	0.00665	20.864	0.03386		34.752	0.0021	20.864	0.00842
	34.816	0.06809	74.0902	0.02532		34.816	0.25084	74.0902	0.13689			34.816	0.01011	20.928	0.03369		34.816	0.00539	20.928	0.00837
	34.88	0.07097	74.2571	0.02526		34.88	0.23816	74.2571	0.1366			34.88	0.00851	20.992	0.03352		34.88	0.00569	20.992	0.00831
	34.944	0.06715	74.424	0.0252		34.944	0.23711	74.424	0.13632			34.944	0.01357	21.056	0.03336		34.944	0.00509	21.056	0.00826
	35.008	0.06023	74.5908	0.02514		35.008	0.23805	74.5908	0.13603			35.008	0.01463	21.12	0.03319		35.008	0.00569	21.12	0.00821
	35.072	0.05352	74.7577	0.02508		35.072	0.25003	74.7577	0.13575			35.072	0.01729	21.184	0.03303		35.072	0.00479	21.184	0.00816
	35.136	0.05657	74.9246	0.02502		35.136	0.2531	74.9246	0.13546			35.136	0.01809	21.248	0.03287		35.136	0.00779	21.248	0.00811
	35.2	0.06306	75.0914	0.02496		35.2	0.25642	75.0914	0.13518			35.2	0.02128	21.312	0.03271		35.2	0.00659	21.312	0.00806
	35.264	0.06857	75.2583	0.02491		35.264	0.26105	75.2583	0.1349			35.264	0.01809	21.376	0.03255		35.264	0.00299	21.376	0.00801
	35.328	0.05816	75.4252	0.02485		35.328	0.26717	75.4252	0.13462			35.328	0.02288	21.44	0.03239		35.328	-0.000299491	21.44	0.00796
	35.392	0.06487	75.592	0.02479		35.392	0.25544	75.592	0.13434			35.392	0.02128	21.504	0.03224		35.392	-0.000598982	21.504	0.00791
	35.456	0.07622	75.7589	0.02474		35.456	0.24864	75.7589	0.13406			35.456	0.01676	21.568	0.03208		35.456	-0.000598982	21.568	0.00787
	35.52	0.07918	75.9258	0.02468		35.52	0.24833	75.9258	0.13379			35.52	0.0149	21.632	0.03193		35.52	-0.0015	21.632	0.00782
	35.584	0.06405	76.0927	0.02463		35.584	0.25033	76.0927	0.13351			35.584	0.01516	21.696	0.03177		35.584	0.00539	21.696	0.00777
	35.648	0.06453	76.2595	0.02457		35.648	0.23802	76.2595	0.13323			35.648	0.01969	21.76	0.03162		35.648	0.00928	21.76	0.00773
	35.712	0.06603	76.4264	0.02452		35.712	0.23934	76.4264	0.13296			35.712	0.01942	21.824	0.03147		35.712	0.01018	21.824	0.00768
	35.776	0.06006	76.5933	0.02447		35.776	0.23768	76.5933	0.13269			35.776	0.01756	21.888	0.03132		35.776	0.00689	21.888	0.00764
	35.84	0.05907	76.7601	0.02441		35.84	0.24401	76.7601	0.13242			35.84	0.01543	21.952	0.03117		35.84	0.00419	21.952	0.00759
	35.904	0.06444	76.927	0.02436		35.904	0.23677	76.927	0.13214			35.904	0.01969	22.016	0.03103		35.904	0.0021	22.016	0.00755
	35.968	0.06994	77.0939	0.02431		35.968	0.23626	77.0939	0.13187			35.968	0.02447	22.08	0.03088		35.968	0.00599	22.08	0.00751
	36.032	0.06238	77.2607	0.02425		36.032	0.2414	77.2607	0.13161			36.032	0.03033	22.144	0.03074		36.032	0.00569	22.144	0.00747
	36.096	0.06268	77.4276	0.0242		36.096	0.23505	77.4276	0.13134			36.096	0.0258	22.208	0.03059		36.096	0.00359	22.208	0.00743
	36.16	0.07987	77.5945	0.02415		36.16	0.2203	77.5945	0.13107			36.16	0.02022	22.272	0.03045		36.16	-0.000299491	22.272	0.00738
	36.224	0.08477	77.7613	0.0241		36.224	0.2271	77.7613	0.1308			36.224	0.01543	22.336	0.03031		36.224	-0.0012	22.336	0.00734
	36.288	0.07807	77.9282	0.02405		36.288	0.22253	77.9282	0.13054			36.288	0.01197	22.4	0.03017		36.288	0.000898473	22.4	0.0073
	36.352	0.05945	78.0951	0.024		36.352	0.23457	78.0951	0.13027			36.352	0.01064	22.464	0.03003		36.352	0.000598982	22.464	0.00727
	36.416	0.05258	78.262	0.02395		36.416	0.23095	78.262	0.13001			36.416	0.00638	22.528	0.02989		36.416	0.00389	22.528	0.00723
	36.48	0.05778	78.4288	0.0239		36.48	0.23931	78.4288	0.12975			36.48	0.00452	22.592	0.02975		36.48	0.00479	22.592	0.00719
	36.544	0.06723	78.5957	0.02385		36.544	0.23674	78.5957	0.12949			36.544	0.00692	22.656	0.02962		36.544	0.00539	22.656	0.00715
	36.608	0.06822	78.7626	0.0238		36.608	0.23444	78.7626	0.12923			36.608	0.01171	22.72	0.02948		36.608	0.00569	22.72	0.00711
	36.672	0.05477	78.9294	0.02376		36.672	0.23109	78.9294	0.12897			36.672	0.01463	22.784	0.02935		36.672	0.00569	22.784	0.00708
	36.736	0.05726	79.0963	0.02371		36.736	0.23264	79.0963	0.12871			36.736	0.01596	22.848	0.02922		36.736	0.0027	22.848	0.00704
	36.8	0.05705	79.2632	0.02366		36.8	0.24171	79.2632	0.12845			36.8	0.01649	22.912	0.02908		36.8	0.0021	22.912	0.007
	36.864	0.0647	79.43	0.02361		36.864	0.24945	79.43	0.1282			36.864	0.01915	22.976	0.02895		36.864	0.0012	22.976	0.00697
	36.928	0.05705	79.5969	0.02357		36.928	0.24313	79.5969	0.12794			36.928	0.01809	23.04	0.02882		36.928	0.000598982	23.04	0.00693
	36.992	0.06418	79.7638	0.02352		36.992	0.24434	79.7638	0.12769			36.992	0.01915	23.104	0.02869		36.992	0.0024	23.104	0.0069
	37.056	0.06122	79.9307	0.02348		37.056	0.23643	79.9307	0.12743			37.056	0.0133	23.168	0.02856		37.056	0.00449	23.168	0.00687
	37.12	0.06134	80.0975	0.02343		37.12	0.23934	80.0975	0.12718			37.12	0.00532	23.232	0.02844		37.12	0.00479	23.232	0.00683
	37.184	0.06367	80.2644	0.02339		37.184	0.23545	80.2644	0.12693			37.184	0.00665	23.296	0.02831		37.184	0.00329	23.296	0.0068
	37.248	0.07497	80.4313	0.02334		37.248	0.23562	80.4313	0.12668			37.248	0.0125	23.36	0.02819		37.248	0.0021	23.36	0.00677
	37.312	0.08138	80.5981	0.0233		37.312	0.22399	80.5981	0.12643			37.312	0.01543	23.424	0.02806		37.312	0.000598982	23.424	0.00673
	37.376	0.0641	80.765	0.02325		37.376	0.21932	80.765	0.12618			37.376	0.01596	23.488	0.02794		37.376	0.0021	23.488	0.0067
	37.44	0.05434	80.9319	0.02321		37.44	0.21939	80.9319	0.12593			37.44	0.0141	23.552	0.02782		37.44	0.00389	23.552	0.00667
	37.504	0.05391	81.0987	0.02317		37.504	0.21699	81.0987	0.12568			37.504	0.00878	23.616	0.0277		37.504	0.00329	23.616	0.00664
	37.568	0.05193	81.2656	0.02312		37.568	0.23133	81.2656	0.12544			37.568	0.01144	23.68	0.02757		37.568	0.00359	23.68	0.00661
	37.632	0.05137	81.4325	0.02308		37.632	0.23437	81.4325	0.12519			37.632	0.01304	23.744	0.02746		37.632	0.0015	23.744	0.00658
	37.696	0.04445	81.5994	0.02304		37.696	0.22379	81.5994	0.12495			37.696	0.01064	23.808	0.02734		37.696	0.0024	23.808	0.00655
	37.76	0.05425	81.7662	0.023		37.76	0.23143	81.7662	0.1247			37.76	0.01197	23.872	0.02722		37.76	0.00359	23.872	0.00652
	37.824	0.05657	81.9331	0.02296		37.824	0.23045	81.9331	0.12446			37.824	0.01304	23.936	0.0271		37.824	0.0024	23.936	0.00649
	37.888	0.05829	82.1	0.02291		37.888	0.22757	82.1	0.12422			37.888	0.0157	24	0.02699		37.888	0.0021	24	0.00646
	37.952	0.05687	82.2668	0.02287		37.952	0.22602	82.2668	0.12398			37.952	0.02048	24.064	0.02687		37.952	0.0021	24.064	0.00643
	38.016	0.05546	82.4337	0.02283		38.016	0.22017	82.4337	0.12374			38.016	0.02022	24.128	0.02676		38.016	0.0024	24.128	0.00641
	38.08	0.05812	82.6006	0.02279		38.08	0.21395	82.6006	0.1235			38.08	0.0141	24.192	0.02664		38.08	0.00359	24.192	0.00638
	38.144	0.05558	82.7674	0.02275		38.144	0.21337	82.7674	0.12326			38.144	0.01117	24.256	0.02653		38.144	0.00299	24.256	0.00635
	38.208	0.06186	82.9343	0.02271		38.208	0.21411	82.9343	0.12302			38.208	0.00505	24.32	0.02642		38.208	0.0012	24.32	0.00632
	38.272	0.05782	83.1012	0.02267		38.272	0.20752	83.1012	0.12279			38.272	0.00984	24.384	0.02631		38.272	0.000299491	24.384	0.0063
	38.336	0.05055	83.2681	0.02263		38.336	0.21547	83.2681	0.12255			38.336	0.01224	24.448	0.0262		38.336	-0.000299491	24.448	0.00627
	38.4	0.04608	83.4349	0.0226		38.4	0.21959	83.4349	0.12232			38.4	0.01144	24.512	0.02609		38.4	0.0021	24.512	0.00625
	38.464	0.04969	83.6018	0.02256		38.464	0.22619	83.6018	0.12208			38.464	0.01038	24.576	0.02598		38.464	0.00479	24.576	0.00622
	38.528	0.05821	83.7687	0.02252		38.528	0.22707	83.7687	0.12185			38.528	0.00665	24.64	0.02587		38.528	0.00569	24.64	0.0062
	38.592	0.05786	83.9355	0.02248		38.592	0.23075	83.9355	0.12162			38.592	0.00239	24.704	0.02577		38.592	0.00479	24.704	0.00617
	38.656	0.0524	84.1024	0.02244		38.656	0.23447	84.1024	0.12139			38.656	0.01091	24.768	0.02566		38.656	0.0015	24.768	0.00615
	38.72	0.0573	84.2693	0.02241		38.72	0.2297	84.2693	0.12116			38.72	0.01782	24.832	0.02556		38.72	0.000598982	24.832	0.00612
	38.784	0.06263	84.4361	0.02237		38.784	0.22798	84.4361	0.12093			38.784	0.01995	24.896	0.02545		38.784	0.0021	24.896	0.0061
	38.848	0.05692	84.603	0.02233		38.848	0.23589	84.603	0.1207			38.848	0.01969	24.96	0.02535		38.848	0.00389	24.96	0.00608
	38.912	0.05434	84.7699	0.0223		38.912	0.23261	84.7699	0.12047			38.912	0.01357	25.024	0.02525		38.912	0.00329	25.024	0.00605
	38.976	0.05554	84.9368	0.02226		38.976	0.22622	84.9368	0.12024			38.976	0.00745	25.088	0.02515		38.976	0.00299	25.088	0.00603
	39.04	0.06827	85.1036	0.02223		39.04	0.22487	85.1036	0.12002			39.04	0.00612	25.152	0.02504		39.04	0.0024	25.152	0.00601
	39.104	0.06986	85.2705	0.02219		39.104	0.21675	85.2705	0.11979			39.104	0.00479	25.216	0.02494		39.104	0.00359	25.216	0.00598
	39.168	0.06169	85.4374	0.02216		39.168	0.21685	85.4374	0.11957			39.168	0.00505	25.28	0.02485		39.168	0.00599	25.28	0.00596
	39.232	0.05116	85.6042	0.02212		39.232	0.20894	85.6042	0.11934			39.232	0.00745	25.344	0.02475		39.232	0.00689	25.344	0.00594
	39.296	0.05902	85.7711	0.02209		39.296	0.20296	85.7711	0.11912			39.296	0.00851	25.408	0.02465		39.296	0.00689	25.408	0.00592
	39.36	0.05928	85.938	0.02205		39.36	0.2086	85.938	0.1189			39.36	0.01437	25.472	0.02455		39.36	0.00599	25.472	0.0059
	39.424	0.05176	86.1048	0.02202		39.424	0.21124	86.1048	0.11868			39.424	0.01729	25.536	0.02446		39.424	0.00359	25.536	0.00588
	39.488	0.04914	86.2717	0.02198		39.488	0.20059	86.2717	0.11846			39.488	0.01729	25.6	0.02436		39.488	0.0024	25.6	0.00586
	39.552	0.05533	86.4386	0.02195		39.552	0.20782	86.4386	0.11824			39.552	0.01463	25.664	0.02426		39.552	0.00299	25.664	0.00584
	39.616	0.05902	86.6055	0.02192		39.616	0.2111	86.6055	0.11802			39.616	0.01596	25.728	0.02417		39.616	0.0027	25.728	0.00582
	39.68	0.06461	86.7723	0.02189		39.68	0.21148	86.7723	0.1178			39.68	0.01463	25.792	0.02408		39.68	0.00479	25.792	0.0058
	39.744	0.06448	86.9392	0.02185		39.744	0.20982	86.9392	0.11758			39.744	0.01357	25.856	0.02398		39.744	0.00389	25.856	0.00578
	39.808	0.06311	87.1061	0.02182		39.808	0.21435	87.1061	0.11737			39.808	0.01277	25.92	0.02389		39.808	0.00329	25.92	0.00576
	39.872	0.05803	87.2729	0.02179		39.872	0.20502	87.2729	0.11715			39.872	0.01144	25.984	0.0238		39.872	0.00299	25.984	0.00574
	39.936	0.05593	87.4398	0.02176		39.936	0.21249	87.4398	0.11694			39.936	0.00718	26.048	0.02371		39.936	0.00299	26.048	0.00572
	40	0.05472	87.6067	0.02172		40	0.21773	87.6067	0.11672			40	0.00958	26.112	0.02362		40	0.0012	26.112	0.0057
	40.064	0.0555	87.7735	0.02169		40.064	0.23045	87.7735	0.11651			40.064	0.01144	26.176	0.02353		40.064	0.000299491	26.176	0.00568
	40.128	0.05825	87.9404	0.02166		40.128	0.23288	87.9404	0.1163			40.128	0.01091	26.24	0.02344		40.128	0.000299491	26.24	0.00567
	40.192	0.06263	88.1073	0.02163		40.192	0.23099	88.1073	0.11608			40.192	0.01171	26.304	0.02335		40.192	0.0018	26.304	0.00565
	40.256	0.06504	88.2742	0.0216		40.256	0.21401	88.2742	0.11587			40.256	0.01623	26.368	0.02327		40.256	0.0021	26.368	0.00563
	40.32	0.06749	88.441	0.02157		40.32	0.21848	88.441	0.11566			40.32	0.01596	26.432	0.02318		40.32	0.0018	26.432	0.00561
	40.384	0.07312	88.6079	0.02154		40.384	0.21347	88.6079	0.11545			40.384	0.0133	26.496	0.02309		40.384	0.000898473	26.496	0.0056
	40.448	0.07222	88.7748	0.02151		40.448	0.21679	88.7748	0.11525			40.448	0.00958	26.56	0.02301		40.448	-0.0012	26.56	0.00558
	40.512	0.06156	88.9416	0.02148		40.512	0.21794	88.9416	0.11504			40.512	0.00878	26.624	0.02292		40.512	-0.000299491	26.624	0.00556
	40.576	0.05533	89.1085	0.02145		40.576	0.22213	89.1085	0.11483			40.576	0.00505	26.688	0.02284		40.576	0.00359	26.688	0.00555
	40.64	0.05915	89.2754	0.02142		40.64	0.21736	89.2754	0.11462			40.64	0.01091	26.752	0.02276		40.64	0.00569	26.752	0.00553
	40.704	0.06457	89.4422	0.02139		40.704	0.22456	89.4422	0.11442			40.704	0.01144	26.816	0.02267		40.704	0.00599	26.816	0.00551
	40.768	0.06186	89.6091	0.02136		40.768	0.22118	89.6091	0.11421			40.768	0.01304	26.88	0.02259		40.768	0.00389	26.88	0.0055
	40.832	0.06319	89.776	0.02134		40.832	0.2152	89.776	0.11401			40.832	0.01277	26.944	0.02251		40.832	0.0021	26.944	0.00548
	40.896	0.06053	89.9429	0.02131		40.896	0.21188	89.9429	0.11381			40.896	0.0149	27.008	0.02243		40.896	0	27.008	0.00547
	40.96	0.05752	90.1097	0.02128		40.96	0.21418	90.1097	0.1136			40.96	0.01038	27.072	0.02235		40.96	0.00299	27.072	0.00545
	41.024	0.05245	90.2766	0.02125		41.024	0.20782	90.2766	0.1134			41.024	0.00878	27.136	0.02227		41.024	0.00299	27.136	0.00544
	41.088	0.05692	90.4435	0.02122		41.088	0.21946	90.4435	0.1132			41.088	0.00771	27.2	0.02219		41.088	0.00389	27.2	0.00542
	41.152	0.06109	90.6103	0.0212		41.152	0.22145	90.6103	0.113			41.152	0.00825	27.264	0.02211		41.152	0.00299	27.264	0.00541
	41.216	0.05769	90.7772	0.02117		41.216	0.22615	90.7772	0.1128			41.216	0.00745	27.328	0.02203		41.216	0.00299	27.328	0.00539
	41.28	0.05266	90.9441	0.02114		41.28	0.22781	90.9441	0.1126			41.28	0.00878	27.392	0.02196		41.28	0.0012	27.392	0.00538
	41.344	0.04621	91.1109	0.02112		41.344	0.21925	91.1109	0.1124			41.344	0.00931	27.456	0.02188		41.344	0.000898473	27.456	0.00536
	41.408	0.05124	91.2778	0.02109		41.408	0.20742	91.2778	0.11221			41.408	0.00745	27.52	0.02181		41.408	-0.000598982	27.52	0.00535
	41.472	0.06057	91.4447	0.02106		41.472	0.20722	91.4447	0.11201			41.472	0.0141	27.584	0.02173		41.472	-0.000598982	27.584	0.00534
	41.536	0.06582	91.6115	0.02104		41.536	0.19788	91.6115	0.11181			41.536	0.01729	27.648	0.02165		41.536	0.000898473	27.648	0.00532
	41.6	0.05924	91.7784	0.02101		41.6	0.19413	91.7784	0.11162			41.6	0.01862	27.712	0.02158		41.6	0.0012	27.712	0.00531
	41.664	0.05546	91.9453	0.02099		41.664	0.20982	91.9453	0.11142			41.664	0.01357	27.776	0.02151		41.664	0.00299	27.776	0.0053
	41.728	0.05786	92.1122	0.02096		41.728	0.22422	92.1122	0.11123			41.728	0.01117	27.84	0.02143		41.728	0.00359	27.84	0.00528
	41.792	0.05907	92.279	0.02094		41.792	0.22602	92.279	0.11104			41.792	0.00745	27.904	0.02136		41.792	0.00299	27.904	0.00527
	41.856	0.05928	92.4459	0.02091		41.856	0.23653	92.4459	0.11084			41.856	0.01543	27.968	0.02129		41.856	0.0012	27.968	0.00526
	41.92	0.05842	92.6128	0.02089		41.92	0.23207	92.6128	0.11065			41.92	0.01836	28.032	0.02122		41.92	0.000898473	28.032	0.00525
	41.984	0.05945	92.7796	0.02086		41.984	0.22548	92.7796	0.11046			41.984	0.01782	28.096	0.02115		41.984	-0.000598982	28.096	0.00523
	42.048	0.06809	92.9465	0.02084		42.048	0.2178	92.9465	0.11027			42.048	0.0125	28.16	0.02108		42.048	-0.0012	28.16	0.00522
	42.112	0.06732	93.1134	0.02081		42.112	0.20126	93.1134	0.11008			42.112	0.00851	28.224	0.02101		42.112	0.0012	28.224	0.00521
	42.176	0.05829	93.2802	0.02079		42.176	0.19863	93.2802	0.10989			42.176	0.00771	28.288	0.02094		42.176	0.00389	28.288	0.0052
	42.24	0.04737	93.4471	0.02076		42.24	0.19423	93.4471	0.10971			42.24	0.01011	28.352	0.02087		42.24	0.00689	28.352	0.00519
	42.304	0.0576	93.614	0.02074		42.304	0.19166	93.614	0.10952			42.304	0.01038	28.416	0.0208		42.304	0.00749	28.416	0.00517
	42.368	0.061	93.7809	0.02072		42.368	0.19778	93.7809	0.10933			42.368	0.01596	28.48	0.02073		42.368	0.00569	28.48	0.00516
	42.432	0.06805	93.9477	0.02069		42.432	0.21486	93.9477	0.10915			42.432	0.0157	28.544	0.02067		42.432	0.0015	28.544	0.00515
	42.496	0.05803	94.1146	0.02067		42.496	0.22182	94.1146	0.10896			42.496	0.01383	28.608	0.0206		42.496	-0.000299491	28.608	0.00514
	42.56	0.05988	94.2815	0.02065		42.56	0.22392	94.2815	0.10878			42.56	0.01623	28.672	0.02053		42.56	-0.000299491	28.672	0.00513
	42.624	0.0561	94.4483	0.02063		42.624	0.22439	94.4483	0.10859			42.624	0.00825	28.736	0.02047		42.624	0.0027	28.736	0.00512
	42.688	0.06225	94.6152	0.0206		42.688	0.21621	94.6152	0.10841			42.688	0.01197	28.8	0.0204		42.688	0.00329	28.8	0.00511
	42.752	0.06444	94.7821	0.02058		42.752	0.21638	94.7821	0.10823			42.752	0.01782	28.864	0.02034		42.752	0.00479	28.864	0.0051
	42.816	0.06453	94.9489	0.02056		42.816	0.21641	94.9489	0.10804			42.816	0.01437	28.928	0.02027		42.816	0.00449	28.928	0.00509
	42.88	0.05589	95.1158	0.02054		42.88	0.20353	95.1158	0.10786			42.88	0.01516	28.992	0.02021		42.88	0.0018	28.992	0.00508
	42.944	0.053	95.2827	0.02051		42.944	0.19903	95.2827	0.10768			42.944	0.01383	29.056	0.02015		42.944	0.0021	29.056	0.00507
	43.008	0.05713	95.4496	0.02049		43.008	0.18936	95.4496	0.1075			43.008	0.00958	29.12	0.02008		43.008	0.0027	29.12	0.00506
	43.072	0.05619	95.6164	0.02047		43.072	0.18831	95.6164	0.10732			43.072	0.00958	29.184	0.02002		43.072	0.0015	29.184	0.00505
	43.136	0.0506	95.7833	0.02045		43.136	0.19704	95.7833	0.10714			43.136	0.00984	29.248	0.01996		43.136	0.0018	29.248	0.00504
	43.2	0.05606	95.9502	0.02043		43.2	0.2059	95.9502	0.10696			43.2	0.01117	29.312	0.0199		43.2	0.000898473	29.312	0.00503
	43.264	0.05644	96.117	0.02041		43.264	0.20968	96.117	0.10679			43.264	0.01117	29.376	0.01984		43.264	-0.000598982	29.376	0.00502
	43.328	0.05533	96.2839	0.02039		43.328	0.21405	96.2839	0.10661			43.328	0.00771	29.44	0.01978		43.328	-0.000598982	29.44	0.00501
	43.392	0.05726	96.4508	0.02037		43.392	0.21134	96.4508	0.10643			43.392	0.01064	29.504	0.01972		43.392	0.000299491	29.504	0.005
	43.456	0.06362	96.6176	0.02035		43.456	0.20596	96.6176	0.10626			43.456	0.01703	29.568	0.01966		43.456	0.0027	29.568	0.00499
	43.52	0.06693	96.7845	0.02033		43.52	0.20062	96.7845	0.10608			43.52	0.02261	29.632	0.0196		43.52	0.00389	29.632	0.00498
	43.584	0.06375	96.9514	0.02031		43.584	0.20451	96.9514	0.10591			43.584	0.02687	29.696	0.01954		43.584	0.00329	29.696	0.00497
	43.648	0.06074	97.1183	0.02029		43.648	0.19612	97.1183	0.10574			43.648	0.02022	29.76	0.01948		43.648	0.00359	29.76	0.00496
	43.712	0.05619	97.2851	0.02027		43.712	0.19386	97.2851	0.10556			43.712	0.0133	29.824	0.01942		43.712	0.0021	29.824	0.00496
	43.776	0.05958	97.452	0.02025		43.776	0.19518	97.452	0.10539			43.776	0.00638	29.888	0.01937		43.776	0.0015	29.888	0.00495
	43.84	0.05146	97.6189	0.02023		43.84	0.20069	97.6189	0.10522			43.84	0.01144	29.952	0.01931		43.84	0.0012	29.952	0.00494
	43.904	0.04256	97.7857	0.02021		43.904	0.21134	97.7857	0.10505			43.904	0.01437	30.016	0.01925		43.904	0.000598982	30.016	0.00493
	43.968	0.04376	97.9526	0.02019		43.968	0.21814	97.9526	0.10488			43.968	0.0141	30.08	0.0192		43.968	0.00299	30.08	0.00492
	44.032	0.05468	98.1195	0.02017		44.032	0.21486	98.1195	0.10471			44.032	0.00771	30.144	0.01914		44.032	0.00569	30.144	0.00491
	44.096	0.05589	98.2863	0.02015		44.096	0.22277	98.2863	0.10454			44.096	0.00665	30.208	0.01909		44.096	0.00599	30.208	0.00491
	44.16	0.05494	98.4532	0.02013		44.16	0.21726	98.4532	0.10437			44.16	0.00505	30.272	0.01903		44.16	0.00389	30.272	0.0049
	44.224	0.05576	98.6201	0.02011		44.224	0.21374	98.6201	0.1042			44.224	0.01064	30.336	0.01898		44.224	0.0021	30.336	0.00489
	44.288	0.05975	98.787	0.02009		44.288	0.213	98.787	0.10404			44.288	0.01623	30.4	0.01892		44.288	0	30.4	0.00488
	44.352	0.05601	98.9538	0.02008		44.352	0.22375	98.9538	0.10387			44.352	0.0157	30.464	0.01887		44.352	0.00299	30.464	0.00488
	44.416	0.05266	99.1207	0.02006		44.416	0.21939	99.1207	0.1037			44.416	0.01091	30.528	0.01882		44.416	0.0024	30.528	0.00487
	44.48	0.04492	99.2876	0.02004		44.48	0.22138	99.2876	0.10354			44.48	0.01091	30.592	0.01877		44.48	0.00479	30.592	0.00486
	44.544	0.04075	99.4544	0.02002		44.544	0.232	99.4544	0.10337			44.544	0.00931	30.656	0.01871		44.544	0.00359	30.656	0.00485
	44.608	0.04213	99.6213	0.02001		44.608	0.23325	99.6213	0.10321			44.608	0.01038	30.72	0.01866		44.608	0.00689	30.72	0.00485
	44.672	0.06302	99.7882	0.01999		44.672	0.23177	99.7882	0.10305			44.672	0.01463	30.784	0.01861		44.672	0.00659	30.784	0.00484
	44.736	0.06685	99.955	0.01997		44.736	0.22845	99.955	0.10288			44.736	0.01649	30.848	0.01856		44.736	0.00539	30.848	0.00483
	44.8	0.05791	100.122	0.01995		44.8	0.21611	100.122	0.10272			44.8	0.0141	30.912	0.01851		44.8	0.00329	30.912	0.00483
	44.864	0.04393	100.289	0.01994		44.864	0.21225	100.289	0.10256			44.864	0.01171	30.976	0.01846		44.864	0.00359	30.976	0.00482
	44.928	0.0426	100.456	0.01992		44.928	0.20593	100.456	0.1024			44.928	0.00798	31.04	0.01841		44.928	0.000898473	31.04	0.00481
	44.992	0.05172	100.623	0.0199		44.992	0.21242	100.623	0.10224			44.992	0.00399	31.104	0.01836		44.992	0.0018	31.104	0.00481
	45.056	0.05288	100.789	0.01989		45.056	0.21577	100.789	0.10208			45.056	0.00399	31.168	0.01831		45.056	0.000898473	31.168	0.0048
	45.12	0.05356	100.956	0.01987		45.12	0.22186	100.956	0.10192			45.12	0.00505	31.232	0.01826		45.12	-0.0012	31.232	0.00479
	45.184	0.05283	101.123	0.01985		45.184	0.2198	101.123	0.10176			45.184	0.00771	31.296	0.01821		45.184	0.000898473	31.296	0.00479
	45.248	0.06306	101.29	0.01984		45.248	0.21712	101.29	0.1016			45.248	0.01038	31.36	0.01816		45.248	0.0018	31.36	0.00478
	45.312	0.05313	101.457	0.01982		45.312	0.21797	101.457	0.10144			45.312	0.01969	31.424	0.01812		45.312	0.0021	31.424	0.00477
	45.376	0.0423	101.624	0.0198		45.376	0.20894	101.624	0.10129			45.376	0.02128	31.488	0.01807		45.376	0.0012	31.488	0.00477
	45.44	0.04161	101.791	0.01979		45.44	0.20072	101.791	0.10113			45.44	0.01703	31.552	0.01802		45.44	0.0012	31.552	0.00476
	45.504	0.04613	101.957	0.01977		45.504	0.197	101.957	0.10097			45.504	0.01357	31.616	0.01798		45.504	0.0021	31.616	0.00476
	45.568	0.04673	102.124	0.01976		45.568	0.18027	102.124	0.10082			45.568	0.01038	31.68	0.01793		45.568	0.00329	31.68	0.00475
	45.632	0.04587	102.291	0.01974		45.632	0.17533	102.291	0.10066			45.632	0.00692	31.744	0.01788		45.632	0.00479	31.744	0.00474
	45.696	0.05116	102.458	0.01973		45.696	0.18098	102.458	0.10051			45.696	0.01144	31.808	0.01784		45.696	0.00329	31.808	0.00474
	45.76	0.05498	102.625	0.01971		45.76	0.19569	102.625	0.10036			45.76	0.0125	31.872	0.01779		45.76	0.00419	31.872	0.00473
	45.824	0.05356	102.792	0.01969		45.824	0.20106	102.792	0.1002			45.824	0.01117	31.936	0.01775		45.824	0.00419	31.936	0.00473
	45.888	0.05232	102.959	0.01968		45.888	0.20864	102.959	0.10005			45.888	0.01516	32	0.0177		45.888	0.00599	32	0.00472
	45.952	0.04974	103.126	0.01966		45.952	0.21584	103.126	0.0999			45.952	0.01144	32.064	0.01766		45.952	0.00419	32.064	0.00472
	46.016	0.05331	103.292	0.01965		46.016	0.21577	103.292	0.09975			46.016	0.01011	32.128	0.01762		46.016	0.00479	32.128	0.00471
	46.08	0.0506	103.459	0.01963		46.08	0.22203	103.459	0.0996			46.08	0.01117	32.192	0.01757		46.08	0.0024	32.192	0.00471
	46.144	0.04776	103.626	0.01962		46.144	0.22287	103.626	0.09945			46.144	0.00878	32.256	0.01753		46.144	0.0024	32.256	0.0047
	46.208	0.04307	103.793	0.01961		46.208	0.21868	103.793	0.0993			46.208	0.01064	32.32	0.01749		46.208	0.0021	32.32	0.0047
	46.272	0.05386	103.96	0.01959		46.272	0.21648	103.96	0.09915			46.272	0.01383	32.384	0.01745		46.272	0.0021	32.384	0.00469
	46.336	0.05803	104.127	0.01958		46.336	0.20174	104.127	0.099			46.336	0.01463	32.448	0.0174		46.336	0.0024	32.448	0.00468
	46.4	0.05412	104.294	0.01956		46.4	0.19913	104.294	0.09885			46.4	0.01463	32.512	0.01736		46.4	0.00359	32.512	0.00468
	46.464	0.03998	104.461	0.01955		46.464	0.19765	104.461	0.0987			46.464	0.00984	32.576	0.01732		46.464	0.00299	32.576	0.00468
	46.528	0.03684	104.627	0.01954		46.528	0.19798	104.627	0.09856			46.528	0.00559	32.64	0.01728		46.528	0.0012	32.64	0.00467
	46.592	0.03714	104.794	0.01952		46.592	0.19004	104.794	0.09841			46.592	0.00559	32.704	0.01724		46.592	0.000898473	32.704	0.00467
	46.656	0.04548	104.961	0.01951		46.656	0.19599	104.961	0.09826			46.656	0.00878	32.768	0.0172		46.656	-0.0012	32.768	0.00466
	46.72	0.04737	105.128	0.01949		46.72	0.19873	105.128	0.09812			46.72	0.0157	32.832	0.01716		46.72	0.000898473	32.832	0.00466
	46.784	0.05343	105.295	0.01948		46.784	0.20262	105.295	0.09797			46.784	0.01969	32.896	0.01712		46.784	0.0018	32.896	0.00465
	46.848	0.0463	105.462	0.01947		46.848	0.19998	105.462	0.09783			46.848	0.01649	32.96	0.01708		46.848	0.0021	32.96	0.00465
	46.912	0.04015	105.629	0.01945		46.912	0.20083	105.629	0.09769			46.912	0.01463	33.024	0.01704		46.912	0.0018	33.024	0.00464
	46.976	0.0481	105.795	0.01944		46.976	0.20089	105.795	0.09754			46.976	0.00851	33.088	0.017		46.976	-0.000299491	33.088	0.00464
	47.04	0.05232	105.962	0.01943		47.04	0.19332	105.962	0.0974			47.04	0.01304	33.152	0.01696		47.04	0	33.152	0.00463
	47.104	0.04974	106.129	0.01942		47.104	0.18842	106.129	0.09726			47.104	0.01676	33.216	0.01692		47.104	0.00419	33.216	0.00463
	47.168	0.04441	106.296	0.0194		47.168	0.18791	106.296	0.09712			47.168	0.01729	33.28	0.01688		47.168	0.00958	33.28	0.00463
	47.232	0.04888	106.463	0.01939		47.232	0.19017	106.463	0.09697			47.232	0.01756	33.344	0.01685		47.232	0.01078	33.344	0.00462
	47.296	0.04406	106.63	0.01938		47.296	0.19616	106.63	0.09683			47.296	0.01623	33.408	0.01681		47.296	0.01048	33.408	0.00462
	47.36	0.0454	106.797	0.01936		47.36	0.20011	106.797	0.09669			47.36	0.01038	33.472	0.01677		47.36	0.00539	33.472	0.00461
	47.424	0.04819	106.964	0.01935		47.424	0.20779	106.964	0.09655			47.424	0.01197	33.536	0.01673		47.424	0.00359	33.536	0.00461
	47.488	0.05184	107.13	0.01934		47.488	0.21134	107.13	0.09642			47.488	0.0125	33.6	0.0167		47.488	0.0018	33.6	0.00461
	47.552	0.0506	107.297	0.01933		47.552	0.21807	107.297	0.09628			47.552	0.00692	33.664	0.01666		47.552	0.00389	33.664	0.0046
	47.616	0.04677	107.464	0.01932		47.616	0.21256	107.464	0.09614			47.616	0.00825	33.728	0.01663		47.616	0.0024	33.728	0.0046
	47.68	0.03968	107.631	0.0193		47.68	0.21391	107.631	0.096			47.68	0.00638	33.792	0.01659		47.68	0.00389	33.792	0.00459
	47.744	0.04243	107.798	0.01929		47.744	0.20779	107.798	0.09586			47.744	0.00532	33.856	0.01655		47.744	0.00299	33.856	0.00459
	47.808	0.04527	107.965	0.01928		47.808	0.19869	107.965	0.09573			47.808	0.00505	33.92	0.01652		47.808	0.00299	33.92	0.00459
	47.872	0.05666	108.132	0.01927		47.872	0.19007	108.132	0.09559			47.872	0.00745	33.984	0.01648		47.872	0.000598982	33.984	0.00458
	47.936	0.05124	108.299	0.01926		47.936	0.18581	108.299	0.09546			47.936	0.00878	34.048	0.01645		47.936	0.0018	34.048	0.00458
	48	0.04724	108.465	0.01924		48	0.18628	108.465	0.09532			48	0.01011	34.112	0.01641		48	0.0012	34.112	0.00458
	48.064	0.04161	108.632	0.01923		48.064	0.19579	108.632	0.09519			48.064	0.00452	34.176	0.01638		48.064	0.0021	34.176	0.00457
	48.128	0.0466	108.799	0.01922		48.128	0.19606	108.799	0.09505			48.128	0.00585	34.24	0.01635		48.128	0.0018	34.24	0.00457
	48.192	0.04467	108.966	0.01921		48.192	0.19836	108.966	0.09492			48.192	0.00718	34.304	0.01631		48.192	0.000898473	34.304	0.00456
	48.256	0.04221	109.133	0.0192		48.256	0.20289	109.133	0.09479			48.256	0.01277	34.368	0.01628		48.256	-0.000598982	34.368	0.00456
	48.32	0.05206	109.3	0.01919		48.32	0.2011	109.3	0.09465			48.32	0.02022	34.432	0.01625		48.32	0	34.432	0.00456
	48.384	0.05687	109.467	0.01918		48.384	0.20201	109.467	0.09452			48.384	0.01942	34.496	0.01621		48.384	-0.000598982	34.496	0.00455
	48.448	0.05464	109.633	0.01917		48.448	0.20154	109.633	0.09439			48.448	0.0157	34.56	0.01618		48.448	0.000898473	34.56	0.00455
	48.512	0.04514	109.8	0.01916		48.512	0.20258	109.8	0.09426			48.512	0.01224	34.624	0.01615		48.512	0.0018	34.624	0.00455
	48.576	0.053	109.967	0.01914		48.576	0.19886	109.967	0.09413			48.576	0.01144	34.688	0.01612		48.576	0.0021	34.688	0.00455
	48.64	0.05786	110.134	0.01913		48.64	0.19964	110.134	0.094			48.64	0.00851	34.752	0.01608		48.64	0.0018	34.752	0.00454
	48.704	0.05	110.301	0.01912		48.704	0.20563	110.301	0.09387			48.704	0.01011	34.816	0.01605		48.704	0.000898473	34.816	0.00454
	48.768	0.04858	110.468	0.01911		48.768	0.21317	110.468	0.09374			48.768	0.0125	34.88	0.01602		48.768	-0.000598982	34.88	0.00454
	48.832	0.05292	110.635	0.0191		48.832	0.22636	110.635	0.09361			48.832	0.01623	34.944	0.01599		48.832	0	34.944	0.00453
	48.896	0.05812	110.802	0.01909		48.896	0.22338	110.802	0.09348			48.896	0.0149	35.008	0.01596		48.896	-0.000598982	35.008	0.00453
	48.96	0.04552	110.968	0.01908		48.96	0.22321	110.968	0.09335			48.96	0.01915	35.072	0.01593		48.96	0.000898473	35.072	0.00453
	49.024	0.03916	111.135	0.01907		49.024	0.20762	111.135	0.09323			49.024	0.01463	35.136	0.0159		49.024	0.0018	35.136	0.00452
	49.088	0.03847	111.302	0.01906		49.088	0.20826	111.302	0.0931			49.088	0.01144	35.2	0.01587		49.088	0.0021	35.2	0.00452
	49.152	0.05279	111.469	0.01905		49.152	0.20624	111.469	0.09297			49.152	0.01197	35.264	0.01584		49.152	0.0012	35.264	0.00452
	49.216	0.05421	111.636	0.01904		49.216	0.20123	111.636	0.09285			49.216	0.00825	35.328	0.01581		49.216	0.0018	35.328	0.00452
	49.28	0.05004	111.803	0.01903		49.28	0.18994	111.803	0.09272			49.28	0.00372	35.392	0.01578		49.28	0.000598982	35.392	0.00451
	49.344	0.04471	111.97	0.01902		49.344	0.18233	111.97	0.0926			49.344	0.00505	35.456	0.01575		49.344	0.00299	35.456	0.00451
	49.408	0.04269	112.137	0.01901		49.408	0.18885	112.137	0.09247			49.408	0.00798	35.52	0.01572		49.408	0.00359	35.52	0.00451
	49.472	0.05051	112.303	0.019		49.472	0.18973	112.303	0.09235			49.472	0.00665	35.584	0.01569		49.472	0.00299	35.584	0.00451
	49.536	0.05494	112.47	0.01899		49.536	0.19308	112.47	0.09223			49.536	0.01543	35.648	0.01566		49.536	0.000598982	35.648	0.0045
	49.6	0.04742	112.637	0.01898		49.6	0.19836	112.637	0.0921			49.6	0.01756	35.712	0.01563		49.6	0.0018	35.712	0.0045
	49.664	0.03912	112.804	0.01897		49.664	0.19961	112.804	0.09198			49.664	0.01383	35.776	0.0156		49.664	0.000598982	35.776	0.0045
	49.728	0.04402	112.971	0.01897		49.728	0.20011	112.971	0.09186			49.728	0.0157	35.84	0.01558		49.728	0.00299	35.84	0.0045
	49.792	0.04312	113.138	0.01896		49.792	0.18794	113.138	0.09174			49.792	0.01543	35.904	0.01555		49.792	0.00359	35.904	0.00449
	49.856	0.03813	113.305	0.01895		49.856	0.19396	113.305	0.09161			49.856	0.01011	35.968	0.01552		49.856	0.00299	35.968	0.00449
	49.92	0.04075	113.472	0.01894		49.92	0.17766	113.472	0.09149			49.92	0.01516	36.032	0.01549		49.92	0.0012	36.032	0.00449
	49.984	0.0454	113.638	0.01893		49.984	0.17076	113.638	0.09137			49.984	0.01277	36.096	0.01547		49.984	-0.000299491	36.096	0.00449
	50.048	0.05184	113.805	0.01892		50.048	0.166	113.805	0.09125			50.048	0.01038	36.16	0.01544		50.048	0.0012	36.16	0.00448
	50.112	0.05567	113.972	0.01891		50.112	0.16772	113.972	0.09113					36.224	0.01541				36.224	0.00448
	50.176	0.05537	114.139	0.0189		50.176	0.16782	114.139	0.09101					36.288	0.01539				36.288	0.00448
	50.24	0.05464	114.306	0.01889		50.24	0.16965	114.306	0.0909					36.352	0.01536				36.352	0.00448
	50.304	0.05313	114.473	0.01889		50.304	0.17732	114.473	0.09078					36.416	0.01533				36.416	0.00447
	50.368	0.04398	114.64	0.01888		50.368	0.1825	114.64	0.09066					36.48	0.01531				36.48	0.00447
	50.432	0.03968	114.806	0.01887		50.432	0.19166	114.806	0.09054					36.544	0.01528				36.544	0.00447
	50.496	0.04135	114.973	0.01886		50.496	0.1921	114.973	0.09043					36.608	0.01526				36.608	0.00447
	50.56	0.04346	115.14	0.01885		50.56	0.19423	115.14	0.09031					36.672	0.01523				36.672	0.00447
	50.624	0.04019	115.307	0.01884		50.624	0.18798	115.307	0.09019					36.736	0.01521				36.736	0.00446
	50.688	0.04243	115.474	0.01883		50.688	0.17641	115.474	0.09008					36.8	0.01518				36.8	0.00446
	50.752	0.04479	115.641	0.01883		50.752	0.17814	115.641	0.08996					36.864	0.01516				36.864	0.00446
	50.816	0.04699	115.808	0.01882		50.816	0.17519	115.808	0.08985					36.928	0.01513				36.928	0.00446
	50.88	0.03843	115.975	0.01881		50.88	0.171	115.975	0.08973					36.992	0.01511				36.992	0.00446
	50.944	0.03972	116.141	0.0188		50.944	0.17394	116.141	0.08962					37.056	0.01508				37.056	0.00445
	51.008	0.04183	116.308	0.01879		51.008	0.17506	116.308	0.08951					37.12	0.01506				37.12	0.00445
	51.072	0.0472	116.475	0.01879		51.072	0.17567	116.475	0.08939					37.184	0.01504				37.184	0.00445
	51.136	0.04419	116.642	0.01878		51.136	0.16775	116.642	0.08928					37.248	0.01501				37.248	0.00445
	51.2	0.04307	116.809	0.01877		51.2	0.16748	116.809	0.08917					37.312	0.01499				37.312	0.00445
	51.264	0.04093	116.976	0.01876		51.264	0.16968	116.976	0.08906					37.376	0.01496				37.376	0.00444
	51.328	0.04608	117.143	0.01876		51.328	0.17756	117.143	0.08894					37.44	0.01494				37.44	0.00444
	51.392	0.04415	117.31	0.01875		51.392	0.17472	117.31	0.08883					37.504	0.01492				37.504	0.00444
	51.456	0.03701	117.476	0.01874		51.456	0.17993	117.476	0.08872					37.568	0.0149				37.568	0.00444
	51.52	0.03581	117.643	0.01873		51.52	0.18338	117.643	0.08861					37.632	0.01487				37.632	0.00444
	51.584	0.03671	117.81	0.01873		51.584	0.18121	117.81	0.0885					37.696	0.01485				37.696	0.00444
	51.648	0.0386	117.977	0.01872		51.648	0.19112	117.977	0.08839					37.76	0.01483				37.76	0.00443
	51.712	0.0423	118.144	0.01871		51.712	0.20011	118.144	0.08828					37.824	0.01481				37.824	0.00443
	51.776	0.05197	118.311	0.0187		51.776	0.19988	118.311	0.08817					37.888	0.01478				37.888	0.00443
	51.84	0.05434	118.478	0.0187		51.84	0.19504	118.478	0.08807					37.952	0.01476				37.952	0.00443
	51.904	0.04514	118.644	0.01869		51.904	0.18902	118.644	0.08796					38.016	0.01474				38.016	0.00443
	51.968	0.0417	118.811	0.01868		51.968	0.19149	118.811	0.08785					38.08	0.01472				38.08	0.00443
	52.032	0.04166	118.978	0.01868		52.032	0.18784	118.978	0.08774					38.144	0.0147				38.144	0.00442
	52.096	0.04935	119.145	0.01867		52.096	0.18385	119.145	0.08764					38.208	0.01468				38.208	0.00442
	52.16	0.04505	119.312	0.01866		52.16	0.17719	119.312	0.08753					38.272	0.01466				38.272	0.00442
	52.224	0.03903	119.479	0.01866		52.224	0.17824	119.479	0.08743					38.336	0.01464				38.336	0.00442
	52.288	0.03577	119.646	0.01865		52.288	0.17381	119.646	0.08732					38.4	0.01462				38.4	0.00442
	52.352	0.038	119.813	0.01864		52.352	0.17032	119.813	0.08721					38.464	0.01459				38.464	0.00442
	52.416	0.04019	119.979	0.01864		52.416	0.16748	119.979	0.08711					38.528	0.01457				38.528	0.00442
	52.48	0.04961	120.146	0.01863		52.48	0.17316	120.146	0.08701					38.592	0.01455				38.592	0.00441
	52.544	0.05425	120.313	0.01862		52.544	0.17695	120.313	0.0869					38.656	0.01453				38.656	0.00441
	52.608	0.04965	120.48	0.01862		52.608	0.17276	120.48	0.0868					38.72	0.01451				38.72	0.00441
	52.672	0.04127	120.647	0.01861		52.672	0.18436	120.647	0.0867					38.784	0.01449				38.784	0.00441
	52.736	0.04041	120.814	0.0186		52.736	0.18889	120.814	0.08659					38.848	0.01448				38.848	0.00441
	52.8	0.04389	120.981	0.0186		52.8	0.18429	120.981	0.08649					38.912	0.01446				38.912	0.00441
	52.864	0.04114	121.148	0.01859		52.864	0.18442	121.148	0.08639					38.976	0.01444				38.976	0.00441
	52.928	0.03564	121.314	0.01858		52.928	0.18913	121.314	0.08629					39.04	0.01442				39.04	0.0044
	52.992	0.03602	121.481	0.01858		52.992	0.19683	121.481	0.08619					39.104	0.0144				39.104	0.0044
	53.056	0.04647	121.648	0.01857		53.056	0.19447	121.648	0.08608					39.168	0.01438				39.168	0.0044
	53.12	0.04836	121.815	0.01857		53.12	0.19518	121.815	0.08598					39.232	0.01436				39.232	0.0044
	53.184	0.04552	121.982	0.01856		53.184	0.18483	121.982	0.08588					39.296	0.01434				39.296	0.0044
	53.248	0.0426	122.149	0.01855		53.248	0.17952	122.149	0.08578					39.36	0.01432				39.36	0.0044
	53.312	0.03955	122.316	0.01855		53.312	0.1689	122.316	0.08568					39.424	0.01431				39.424	0.0044
	53.376	0.03938	122.482	0.01854		53.376	0.16201	122.482	0.08559					39.488	0.01429				39.488	0.0044
	53.44	0.04931	122.649	0.01854		53.44	0.16542	122.649	0.08549					39.552	0.01427				39.552	0.00439
	53.504	0.05124	122.816	0.01853		53.504	0.16748	122.816	0.08539					39.616	0.01425				39.616	0.00439
	53.568	0.04926	122.983	0.01852		53.568	0.17022	122.983	0.08529					39.68	0.01423				39.68	0.00439
	53.632	0.04815	123.15	0.01852		53.632	0.17472	123.15	0.08519					39.744	0.01422				39.744	0.00439
	53.696	0.05249	123.317	0.01851		53.696	0.17567	123.317	0.0851					39.808	0.0142				39.808	0.00439
	53.76	0.04793	123.484	0.01851		53.76	0.17638	123.484	0.085					39.872	0.01418				39.872	0.00439
	53.824	0.03951	123.651	0.0185		53.824	0.17878	123.651	0.0849					39.936	0.01417				39.936	0.00439
	53.888	0.03387	123.817	0.0185		53.888	0.18334	123.817	0.08481					40	0.01415				40	0.00439
	53.952	0.03676	123.984	0.01849		53.952	0.17239	123.984	0.08471					40.064	0.01413				40.064	0.00439
	54.016	0.03878	124.151	0.01849		54.016	0.16779	124.151	0.08461					40.128	0.01411				40.128	0.00438
	54.08	0.03787	124.318	0.01848		54.08	0.16633	124.318	0.08452					40.192	0.0141				40.192	0.00438
	54.144	0.04037	124.485	0.01848		54.144	0.16498	124.485	0.08442					40.256	0.01408				40.256	0.00438
	54.208	0.04054	124.652	0.01847		54.208	0.16961	124.652	0.08433					40.32	0.01406				40.32	0.00438
	54.272	0.0377	124.819	0.01846		54.272	0.17046	124.819	0.08424					40.384	0.01405				40.384	0.00438
	54.336	0.0362	124.986	0.01846		54.336	0.17486	124.986	0.08414					40.448	0.01403				40.448	0.00438
	54.4	0.03572	125.152	0.01845		54.4	0.17665	125.152	0.08405					40.512	0.01402				40.512	0.00438
	54.464	0.04978	125.319	0.01845		54.464	0.18172	125.319	0.08396					40.576	0.014				40.576	0.00438
	54.528	0.05567	125.486	0.01844		54.528	0.1825	125.486	0.08386					40.64	0.01398				40.64	0.00438
	54.592	0.05227	125.653	0.01844		54.592	0.19112	125.653	0.08377					40.704	0.01397				40.704	0.00438
	54.656	0.03473	125.82	0.01843		54.656	0.20167	125.82	0.08368					40.768	0.01395				40.768	0.00438
	54.72	0.03099	125.987	0.01843		54.72	0.20268	125.987	0.08359					40.832	0.01394				40.832	0.00437
	54.784	0.03332	126.154	0.01842		54.784	0.20661	126.154	0.0835					40.896	0.01392				40.896	0.00437
	54.848	0.03491	126.32	0.01842		54.848	0.20546	126.32	0.0834					40.96	0.01391				40.96	0.00437
	54.912	0.03547	126.487	0.01841		54.912	0.20143	126.487	0.08331					41.024	0.01389				41.024	0.00437
	54.976	0.03804	126.654	0.01841		54.976	0.19386	126.654	0.08322					41.088	0.01388				41.088	0.00437
	55.04	0.04196	126.821	0.01841		55.04	0.18571	126.821	0.08313					41.152	0.01386				41.152	0.00437
	55.104	0.03852	126.988	0.0184		55.104	0.18777	126.988	0.08304					41.216	0.01385				41.216	0.00437
	55.168	0.04338	127.155	0.0184		55.168	0.19027	127.155	0.08295					41.28	0.01383				41.28	0.00437
	55.232	0.0423	127.322	0.01839		55.232	0.18605	127.322	0.08287					41.344	0.01382				41.344	0.00437
	55.296	0.03856	127.489	0.01839		55.296	0.18087	127.489	0.08278					41.408	0.0138				41.408	0.00437
	55.36	0.03572	127.655	0.01838		55.36	0.18236	127.655	0.08269					41.472	0.01379				41.472	0.00437
	55.424	0.03925	127.822	0.01838		55.424	0.18216	127.822	0.0826					41.536	0.01378				41.536	0.00437
	55.488	0.0386	127.989	0.01837		55.488	0.17337	127.989	0.08251					41.6	0.01376				41.6	0.00436
	55.552	0.03572	128.156	0.01837		55.552	0.17262	128.156	0.08243					41.664	0.01375				41.664	0.00436
	55.616	0.03925	128.323	0.01836		55.616	0.17347	128.323	0.08234					41.728	0.01373				41.728	0.00436
	55.68	0.04381	128.49	0.01836		55.68	0.1733	128.49	0.08225					41.792	0.01372				41.792	0.00436
	55.744	0.05073	128.657	0.01836		55.744	0.17249	128.657	0.08217					41.856	0.01371				41.856	0.00436
	55.808	0.05442	128.824	0.01835		55.808	0.17002	128.824	0.08208					41.92	0.01369				41.92	0.00436
	55.872	0.04892	128.99	0.01835		55.872	0.17293	128.99	0.08199					41.984	0.01368				41.984	0.00436
	55.936	0.0457	129.157	0.01834		55.936	0.18111	129.157	0.08191					42.048	0.01367				42.048	0.00436
	56	0.0408	129.324	0.01834		56	0.18081	129.324	0.08182					42.112	0.01365				42.112	0.00436
	56.064	0.04071	129.491	0.01833		56.064	0.18453	129.491	0.08174					42.176	0.01364				42.176	0.00436
	56.128	0.0417	129.658	0.01833		56.128	0.18314	129.658	0.08165					42.24	0.01363				42.24	0.00436
	56.192	0.04002	129.825	0.01833		56.192	0.17644	129.825	0.08157					42.304	0.01361				42.304	0.00436
	56.256	0.0359	129.992	0.01832		56.256	0.17073	129.992	0.08148					42.368	0.0136				42.368	0.00436
	56.32	0.03168	130.158	0.01832		56.32	0.18043	130.158	0.0814					42.432	0.01359				42.432	0.00436
	56.384	0.03658	130.325	0.01831		56.384	0.18108	130.325	0.08132					42.496	0.01358				42.496	0.00436
	56.448	0.03921	130.492	0.01831		56.448	0.18071	130.492	0.08123					42.56	0.01356				42.56	0.00435
	56.512	0.04312	130.659	0.01831		56.512	0.1782	130.659	0.08115					42.624	0.01355				42.624	0.00435
	56.576	0.03916	130.826	0.0183		56.576	0.1735	130.826	0.08107					42.688	0.01354				42.688	0.00435
	56.64	0.03422	130.993	0.0183		56.64	0.17486	130.993	0.08099					42.752	0.01353				42.752	0.00435
	56.704	0.0343	131.16	0.01829		56.704	0.17134	131.16	0.08091					42.816	0.01351				42.816	0.00435
	56.768	0.03727	131.327	0.01829		56.768	0.16779	131.327	0.08082					42.88	0.0135				42.88	0.00435
	56.832	0.03774	131.493	0.01829		56.832	0.16613	131.493	0.08074					42.944	0.01349				42.944	0.00435
	56.896	0.03749	131.66	0.01828		56.896	0.17124	131.66	0.08066					43.008	0.01348				43.008	0.00435
	56.96	0.046	131.827	0.01828		56.96	0.1688	131.827	0.08058					43.072	0.01347				43.072	0.00435
	57.024	0.04256	131.994	0.01827		57.024	0.16485	131.994	0.0805					43.136	0.01346				43.136	0.00435
	57.088	0.0463	132.161	0.01827		57.088	0.1801	132.161	0.08042					43.2	0.01344				43.2	0.00435
	57.152	0.04239	132.328	0.01827		57.152	0.17759	132.328	0.08034					43.264	0.01343				43.264	0.00435
	57.216	0.04217	132.495	0.01826		57.216	0.18767	132.495	0.08026					43.328	0.01342				43.328	0.00435
	57.28	0.03555	132.662	0.01826		57.28	0.19061	132.662	0.08018					43.392	0.01341				43.392	0.00435
	57.344	0.04613	132.828	0.01826		57.344	0.18696	132.828	0.0801					43.456	0.0134				43.456	0.00435
	57.408	0.04729	132.995	0.01825		57.408	0.18392	132.995	0.08003					43.52	0.01339				43.52	0.00435
	57.472	0.04174	133.162	0.01825		57.472	0.16863	133.162	0.07995					43.584	0.01338				43.584	0.00435
	57.536	0.03529	133.329	0.01825		57.536	0.16762	133.329	0.07987					43.648	0.01337				43.648	0.00434
	57.6	0.03087	133.496	0.01824		57.6	0.16809	133.496	0.07979					43.712	0.01335				43.712	0.00434
	57.664	0.03959	133.663	0.01824		57.664	0.16762	133.663	0.07971					43.776	0.01334				43.776	0.00434
	57.728	0.03731	133.83	0.01824		57.728	0.15616	133.83	0.07964					43.84	0.01333				43.84	0.00434
	57.792	0.03551	133.996	0.01823		57.792	0.15058	133.996	0.07956					43.904	0.01332				43.904	0.00434
	57.856	0.03099	134.163	0.01823		57.856	0.15812	134.163	0.07948					43.968	0.01331				43.968	0.00434
	57.92	0.04127	134.33	0.01823		57.92	0.1567	134.33	0.07941					44.032	0.0133				44.032	0.00434
	57.984	0.04561	134.497	0.01822		57.984	0.16224	134.497	0.07933					44.096	0.01329				44.096	0.00434
	58.048	0.04647	134.664	0.01822		58.048	0.16941	134.664	0.07926					44.16	0.01328				44.16	0.00434
	58.112	0.04243	134.831	0.01822		58.112	0.17969	134.831	0.07918					44.224	0.01327				44.224	0.00434
	58.176	0.0377	134.998	0.01821		58.176	0.17932	134.998	0.07911					44.288	0.01326				44.288	0.00434
	58.24	0.03658	135.165	0.01821		58.24	0.17699	135.165	0.07903					44.352	0.01325				44.352	0.00434
	58.304	0.0368	135.331	0.01821		58.304	0.18713	135.331	0.07896					44.416	0.01324				44.416	0.00434
	58.368	0.03856	135.498	0.0182		58.368	0.1897	135.498	0.07888					44.48	0.01323				44.48	0.00434
	58.432	0.03843	135.665	0.0182		58.432	0.18612	135.665	0.07881					44.544	0.01322				44.544	0.00434
	58.496	0.03482	135.832	0.0182		58.496	0.17614	135.832	0.07873					44.608	0.01321				44.608	0.00434
	58.56	0.03392	135.999	0.01819		58.56	0.17442	135.999	0.07866					44.672	0.0132				44.672	0.00434
	58.624	0.03796	136.166	0.01819		58.624	0.16576	136.166	0.07859					44.736	0.01319				44.736	0.00434
	58.688	0.04105	136.333	0.01819		58.688	0.15244	136.333	0.07851					44.8	0.01318				44.8	0.00434
	58.752	0.04905	136.5	0.01819		58.752	0.14392	136.5	0.07844					44.864	0.01317				44.864	0.00434
	58.816	0.0469	136.666	0.01818		58.816	0.15389	136.666	0.07837					44.928	0.01316				44.928	0.00434
	58.88	0.03826	136.833	0.01818		58.88	0.16025	136.833	0.0783					44.992	0.01315				44.992	0.00434
	58.944	0.02979	137	0.01818		58.944	0.15585	137	0.07823					45.056	0.01314				45.056	0.00434
	59.008	0.03731	137.167	0.01817		59.008	0.16272	137.167	0.07815					45.12	0.01313				45.12	0.00434
	59.072	0.0411	137.334	0.01817		59.072	0.17391	137.334	0.07808					45.184	0.01313				45.184	0.00433
	59.136	0.04385	137.501	0.01817		59.136	0.17996	137.501	0.07801					45.248	0.01312				45.248	0.00433
	59.2	0.0411	137.668	0.01816		59.2	0.17871	137.668	0.07794					45.312	0.01311				45.312	0.00433
	59.264	0.03693	137.834	0.01816		59.264	0.16999	137.834	0.07787					45.376	0.0131				45.376	0.00433
	59.328	0.03405	138.001	0.01816		59.328	0.16522	138.001	0.0778					45.44	0.01309				45.44	0.00433
	59.392	0.02962	138.168	0.01816		59.392	0.16167	138.168	0.07773					45.504	0.01308				45.504	0.00433
	59.456	0.03271	138.335	0.01815		59.456	0.15859	138.335	0.07766					45.568	0.01307				45.568	0.00433
	59.52	0.03938	138.502	0.01815		59.52	0.15818	138.502	0.07759					45.632	0.01306				45.632	0.00433
	59.584	0.04518	138.669	0.01815		59.584	0.16424	138.669	0.07752					45.696	0.01305				45.696	0.00433
	59.648	0.04209	138.836	0.01815		59.648	0.16694	138.836	0.07745					45.76	0.01305				45.76	0.00433
	59.712	0.04011	139.003	0.01814		59.712	0.17063	139.003	0.07738					45.824	0.01304				45.824	0.00433
	59.776	0.03942	139.169	0.01814		59.776	0.17337	139.169	0.07731					45.888	0.01303				45.888	0.00433
	59.84	0.04286	139.336	0.01814		59.84	0.18091	139.336	0.07725					45.952	0.01302				45.952	0.00433
	59.904	0.04174	139.503	0.01814		59.904	0.17624	139.503	0.07718					46.016	0.01301				46.016	0.00433
	59.968	0.03856	139.67	0.01813		59.968	0.16904	139.67	0.07711					46.08	0.013				46.08	0.00433
	60.032	0.03495	139.837	0.01813		60.032	0.15984	139.837	0.07704					46.144	0.013				46.144	0.00433
	60.096	0.03357	140.004	0.01813		60.096	0.15362	140.004	0.07698					46.208	0.01299				46.208	0.00433
	60.16	0.03594	140.171	0.01813		60.16	0.14706	140.171	0.07691					46.272	0.01298				46.272	0.00433
	60.224	0.03972	140.338	0.01812		60.224	0.14392	140.338	0.07684					46.336	0.01297				46.336	0.00433
	60.288	0.04518	140.504	0.01812		60.288	0.14074	140.504	0.07678					46.4	0.01296				46.4	0.00433
	60.352	0.03774	140.671	0.01812		60.352	0.13834	140.671	0.07671					46.464	0.01296				46.464	0.00433
	60.416	0.03581	140.838	0.01812		60.416	0.14892	140.838	0.07664					46.528	0.01295				46.528	0.00433
	60.48	0.03452	141.005	0.01811		60.48	0.15643	141.005	0.07658					46.592	0.01294				46.592	0.00433
	60.544	0.04342	141.172	0.01811		60.544	0.16204	141.172	0.07651					46.656	0.01293				46.656	0.00433
	60.608	0.03942	141.339	0.01811		60.608	0.1757	141.339	0.07645					46.72	0.01293				46.72	0.00433
	60.672	0.03955	141.506	0.01811		60.672	0.17989	141.506	0.07638					46.784	0.01292				46.784	0.00433
	60.736	0.04166	141.673	0.0181		60.736	0.1871	141.673	0.07632					46.848	0.01291				46.848	0.00433
	60.8	0.04028	141.839	0.0181		60.8	0.18716	141.839	0.07625					46.912	0.0129				46.912	0.00433
	60.864	0.03628	142.006	0.0181		60.864	0.18341	142.006	0.07619					46.976	0.0129				46.976	0.00433
	60.928	0.04011	142.173	0.0181		60.928	0.17469	142.173	0.07612					47.04	0.01289				47.04	0.00433
	60.992	0.04681	142.34	0.01809		60.992	0.16823	142.34	0.07606					47.104	0.01288				47.104	0.00433
	61.056	0.04346	142.507	0.01809		61.056	0.16806	142.507	0.076					47.168	0.01287				47.168	0.00433
	61.12	0.04088	142.674	0.01809		61.12	0.16769	142.674	0.07593					47.232	0.01287				47.232	0.00433
	61.184	0.03216	142.841	0.01809		61.184	0.16633	142.841	0.07587					47.296	0.01286				47.296	0.00433
	61.248	0.03366	143.007	0.01809		61.248	0.1642	143.007	0.07581					47.36	0.01285				47.36	0.00432
	61.312	0.03736	143.174	0.01808		61.312	0.16901	143.174	0.07574					47.424	0.01285				47.424	0.00432
	61.376	0.03839	143.341	0.01808		61.376	0.1734	143.341	0.07568					47.488	0.01284				47.488	0.00432
	61.44	0.03357	143.508	0.01808		61.44	0.17144	143.508	0.07562					47.552	0.01283				47.552	0.00432
	61.504	0.03375	143.675	0.01808		61.504	0.18003	143.675	0.07556					47.616	0.01283				47.616	0.00432
	61.568	0.03375	143.842	0.01807		61.568	0.17482	143.842	0.0755					47.68	0.01282				47.68	0.00432
	61.632	0.03486	144.009	0.01807		61.632	0.17425	144.009	0.07543					47.744	0.01281				47.744	0.00432
	61.696	0.04204	144.176	0.01807		61.696	0.16836	144.176	0.07537					47.808	0.0128				47.808	0.00432
	61.76	0.04007	144.342	0.01807		61.76	0.16069	144.342	0.07531					47.872	0.0128				47.872	0.00432
	61.824	0.03766	144.509	0.01807		61.824	0.16234	144.509	0.07525					47.936	0.01279				47.936	0.00432
	61.888	0.03731	144.676	0.01806		61.888	0.15825	144.676	0.07519					48	0.01279				48	0.00432
	61.952	0.03903	144.843	0.01806		61.952	0.14486	144.843	0.07513					48.064	0.01278				48.064	0.00432
	62.016	0.03667	145.01	0.01806		62.016	0.1501	145.01	0.07507					48.128	0.01277				48.128	0.00432
	62.08	0.03461	145.177	0.01806		62.08	0.14706	145.177	0.07501					48.192	0.01277				48.192	0.00432
	62.144	0.03443	145.344	0.01806		62.144	0.14486	145.344	0.07495					48.256	0.01276				48.256	0.00432
	62.208	0.03142	145.511	0.01805		62.208	0.14909	145.511	0.07489					48.32	0.01275				48.32	0.00432
	62.272	0.03185	145.677	0.01805		62.272	0.15791	145.677	0.07483					48.384	0.01275				48.384	0.00432
	62.336	0.03332	145.844	0.01805		62.336	0.15416	145.844	0.07477					48.448	0.01274				48.448	0.00432
	62.4	0.03564	146.011	0.01805		62.4	0.16072	146.011	0.07471					48.512	0.01273				48.512	0.00432
	62.464	0.03822	146.178	0.01805		62.464	0.16211	146.178	0.07465					48.576	0.01273				48.576	0.00432
	62.528	0.04209	146.345	0.01805		62.528	0.16065	146.345	0.07459					48.64	0.01272				48.64	0.00432
	62.592	0.0451	146.512	0.01804		62.592	0.17012	146.512	0.07454					48.704	0.01272				48.704	0.00432
	62.656	0.04135	146.679	0.01804		62.656	0.1684	146.679	0.07448					48.768	0.01271				48.768	0.00432
	62.72	0.03693	146.845	0.01804		62.72	0.16042	146.845	0.07442					48.832	0.0127				48.832	0.00432
	62.784	0.0362	147.012	0.01804		62.784	0.16525	147.012	0.07436					48.896	0.0127				48.896	0.00432
	62.848	0.03413	147.179	0.01804		62.848	0.15747	147.179	0.07431					48.96	0.01269				48.96	0.00432
	62.912	0.03035	147.346	0.01803		62.912	0.16015	147.346	0.07425					49.024	0.01269				49.024	0.00432
	62.976	0.03078	147.513	0.01803		62.976	0.15602	147.513	0.07419					49.088	0.01268				49.088	0.00432
	63.04	0.03198	147.68	0.01803		63.04	0.15518	147.68	0.07413					49.152	0.01268				49.152	0.00432
	63.104	0.03203	147.847	0.01803		63.104	0.15369	147.847	0.07408					49.216	0.01267				49.216	0.00432
	63.168	0.03559	148.014	0.01803		63.168	0.15203	148.014	0.07402					49.28	0.01266				49.28	0.00432
	63.232	0.04617	148.18	0.01803		63.232	0.15122	148.18	0.07397					49.344	0.01266				49.344	0.00432
	63.296	0.05184	148.347	0.01802		63.296	0.15119	148.347	0.07391					49.408	0.01265				49.408	0.00432
	63.36	0.0435	148.514	0.01802		63.36	0.15754	148.514	0.07385					49.472	0.01265				49.472	0.00432
	63.424	0.03856	148.681	0.01802		63.424	0.1567	148.681	0.0738					49.536	0.01264				49.536	0.00432
	63.488	0.03005	148.848	0.01802		63.488	0.14963	148.848	0.07374					49.6	0.01264				49.6	0.00432
	63.552	0.0343	149.015	0.01802		63.552	0.15477	149.015	0.07369					49.664	0.01263				49.664	0.00432
	63.616	0.0408	149.182	0.01802		63.616	0.1543	149.182	0.07363					49.728	0.01263				49.728	0.00432
	63.68	0.04961	149.349	0.01801		63.68	0.16623	149.349	0.07358					49.792	0.01262				49.792	0.00432
	63.744	0.04234	149.515	0.01801		63.744	0.17178	149.515	0.07352					49.856	0.01262				49.856	0.00432
	63.808	0.03568	149.682	0.01801		63.808	0.17452	149.682	0.07347					49.92	0.01261				49.92	0.00432
	63.872	0.03267	149.849	0.01801		63.872	0.16806	149.849	0.07342					49.984	0.01261				49.984	0.00432
	63.936	0.03349	150.016	0.01801		63.936	0.15974	150.016	0.07336					50.048	0.0126				50.048	0.00432
	64	0.03508				64	0.15862
	64.064	0.03396				64.064	0.14865
	64.128	0.0334				64.128	0.14463
	64.192	0.03233				64.192	0.14354
	64.256	0.03886				64.256	0.14192
	64.32	0.03706				64.32	0.14655
	64.384	0.03259				64.384	0.14828
	64.448	0.03099				64.448	0.15937
	64.512	0.038				64.512	0.16704
	64.576	0.03688				64.576	0.16309
	64.64	0.03418				64.64	0.16407
	64.704	0.03319				64.704	0.17036
	64.768	0.03211				64.768	0.17097
	64.832	0.03104				64.832	0.16772
	64.896	0.03237				64.896	0.17573
	64.96	0.03418				64.96	0.18378
	65.024	0.03314				65.024	0.18743
	65.088	0.02833				65.088	0.18328
	65.152	0.02605				65.152	0.16735
	65.216	0.0288				65.216	0.16207
	65.28	0.03413				65.28	0.15988
	65.344	0.0285				65.344	0.14929
	65.408	0.03091				65.408	0.14371
	65.472	0.0325				65.472	0.13891
	65.536	0.03482				65.536	0.13059
	65.6	0.02971				65.6	0.13604
	65.664	0.03147				65.664	0.1455
	65.728	0.03353				65.728	0.15315
	65.792	0.0371				65.792	0.15879
	65.856	0.03736				65.856	0.16471
	65.92	0.03688				65.92	0.15795
	65.984	0.0343				65.984	0.16491
	66.048	0.03031				66.048	0.17056
	66.112	0.02971				66.112	0.16992
	66.176	0.03185				66.176	0.16079
	66.24	0.03194				66.24	0.16187
	66.304	0.02781				66.304	0.15923
	66.368	0.02545				66.368	0.1566
	66.432	0.03181				66.432	0.16116
	66.496	0.0386				66.496	0.16363
	66.56	0.03822				66.56	0.16772
	66.624	0.03564				66.624	0.17445
	66.688	0.03439				66.688	0.17286
	66.752	0.0432				66.752	0.16911
	66.816	0.046				66.816	0.17415
	66.88	0.04299				66.88	0.17056
	66.944	0.02971				66.944	0.16258
	67.008	0.02695				67.008	0.16518
	67.072	0.03271				67.072	0.16092
	67.136	0.04191				67.136	0.15379
	67.2	0.04123				67.2	0.15301
	67.264	0.03736				67.264	0.14358
	67.328	0.03026				67.328	0.13969
	67.392	0.03319				67.392	0.14327
	67.456	0.03572				67.456	0.14297
	67.52	0.03633				67.52	0.14023
	67.584	0.02962				67.584	0.14747
	67.648	0.03117				67.648	0.14976
	67.712	0.03637				67.712	0.15173
	67.776	0.03684				67.776	0.15626
	67.84	0.03525				67.84	0.1572
	67.904	0.02859				67.904	0.15788
	67.968	0.02652				67.968	0.15217
	68.032	0.02717				68.032	0.1454
	68.096	0.03276				68.096	0.13739
	68.16	0.02932				68.16	0.13627
	68.224	0.03332				68.224	0.13573
	68.288	0.03413				68.288	0.13624
	68.352	0.03534				68.352	0.1402
	68.416	0.03267				68.416	0.14463
	68.48	0.03946				68.48	0.14249
	68.544	0.03473				68.544	0.15166
	68.608	0.03602				68.608	0.15274
	68.672	0.03323				68.672	0.15883
	68.736	0.03611				68.736	0.15761
	68.8	0.03276				68.8	0.14571
	68.864	0.03684				68.864	0.13969
	68.928	0.03306				68.928	0.13424
	68.992	0.03005				68.992	0.13326
	69.056	0.03091				69.056	0.13316
	69.12	0.03508				69.12	0.13502
	69.184	0.03452				69.184	0.13438
	69.248	0.02962				69.248	0.13678
	69.312	0.034				69.312	0.14277
	69.376	0.03314				69.376	0.13823
	69.44	0.03211				69.44	0.1431
	69.504	0.03091				69.504	0.13854
	69.568	0.03181				69.568	0.12775
	69.632	0.02811				69.632	0.13059
	69.696	0.02919				69.696	0.13171
	69.76	0.03491				69.76	0.12917
	69.824	0.03142				69.824	0.13205
	69.888	0.03013				69.888	0.14087
	69.952	0.03026				69.952	0.15037
	70.016	0.03396				70.016	0.15724
	70.08	0.02966				70.08	0.16245
	70.144	0.02605				70.144	0.16654
	70.208	0.02433				70.208	0.16508
	70.272	0.03486				70.272	0.15822
	70.336	0.03908				70.336	0.14767
	70.4	0.03843				70.4	0.1406
	70.464	0.03624				70.464	0.13678
	70.528	0.03899				70.528	0.12657
	70.592	0.03271				70.592	0.12711
	70.656	0.03357				70.656	0.12806
	70.72	0.03581				70.72	0.13391
	70.784	0.03142				70.784	0.13435
	70.848	0.02089				70.848	0.13729
	70.912	0.02872				70.912	0.13776
	70.976	0.03224				70.976	0.13008
	71.04	0.03177				71.04	0.13002
	71.104	0.02545				71.104	0.1357
	71.168	0.02171				71.168	0.13607
	71.232	0.02446				71.232	0.14006
	71.296	0.02958				71.296	0.13759
	71.36	0.03194				71.36	0.14304
	71.424	0.023				71.424	0.14405
	71.488	0.02635				71.488	0.15102
	71.552	0.02966				71.552	0.14875
	71.616	0.03087				71.616	0.14804
	71.68	0.02867				71.68	0.15325
	71.744	0.03456				71.744	0.15081
	71.808	0.03216				71.808	0.15223
	71.872	0.02992				71.872	0.15298
	71.936	0.02511				71.936	0.14706
	72	0.03375				72	0.13698
	72.064	0.02923				72.064	0.129
	72.128	0.03074				72.128	0.13201
	72.192	0.02975				72.192	0.12863
	72.256	0.03581				72.256	0.12721
	72.32	0.03142				72.32	0.12275
	72.384	0.03495				72.384	0.12904
	72.448	0.03478				72.448	0.13333
	72.512	0.03366				72.512	0.13036
	72.576	0.03177				72.576	0.13123
	72.64	0.03327				72.64	0.13462
	72.704	0.02588				72.704	0.14381
	72.768	0.02678				72.768	0.13637
	72.832	0.03547				72.832	0.14182
	72.896	0.03448				72.896	0.14784
	72.96	0.0316				72.96	0.15217
	73.024	0.03418				73.024	0.14889
	73.088	0.03826				73.088	0.14831
	73.152	0.03233				73.152	0.14963
	73.216	0.02915				73.216	0.14405
	73.28	0.02433				73.28	0.13871
	73.344	0.02695				73.344	0.14361
	73.408	0.02811				73.408	0.14696
	73.472	0.02657				73.472	0.1476
	73.536	0.02081				73.536	0.14679
	73.6	0.02278				73.6	0.15159
	73.664	0.02644				73.664	0.15416
	73.728	0.03117				73.728	0.15017
	73.792	0.0288				73.792	0.14841
	73.856	0.02416				73.856	0.15004
	73.92	0.01982				73.92	0.14818
	73.984	0.02532				73.984	0.14435
	74.048	0.02695				74.048	0.1407
	74.112	0.02674				74.112	0.13803
	74.176	0.02889				74.176	0.13036
	74.24	0.03087				74.24	0.1266
	74.304	0.02622				74.304	0.12927
	74.368	0.02184				74.368	0.13536
	74.432	0.02154				74.432	0.1336
	74.496	0.02141				74.496	0.12968
	74.56	0.02738				74.56	0.14043
	74.624	0.038				74.624	0.14189
	74.688	0.03641				74.688	0.14483
	74.752	0.03117				74.752	0.1453
	74.816	0.02915				74.816	0.14943
	74.88	0.03521				74.88	0.143
	74.944	0.03405				74.944	0.14534
	75.008	0.03271				75.008	0.14476
	75.072	0.02867				75.072	0.14442
	75.136	0.03263				75.136	0.15129
	75.2	0.03134				75.2	0.14172
	75.264	0.02786				75.264	0.14358
	75.328	0.02016				75.328	0.14662
	75.392	0.01999				75.392	0.14358
	75.456	0.02885				75.456	0.14916
	75.52	0.03443				75.52	0.14797
	75.584	0.0334				75.584	0.15149
	75.648	0.02975				75.648	0.14388
	75.712	0.02622				75.712	0.14642
	75.776	0.02584				75.776	0.14033
	75.84	0.02566				75.84	0.13502
	75.904	0.02846				75.904	0.13401
	75.968	0.02674				75.968	0.12339
	76.032	0.03164				76.032	0.12687
	76.096	0.02876				76.096	0.12136
	76.16	0.02743				76.16	0.12728
	76.224	0.02506				76.224	0.13374
	76.288	0.02506				76.288	0.13451
	76.352	0.02528				76.352	0.13847
	76.416	0.02824				76.416	0.14077
	76.48	0.03508				76.48	0.14976
	76.544	0.03405				76.544	0.15548
	76.608	0.02885				76.608	0.15856
	76.672	0.02253				76.672	0.16086
	76.736	0.02528				76.736	0.15541
	76.8	0.02893				76.8	0.1525
	76.864	0.02781				76.864	0.14506
	76.928	0.02575				76.928	0.1427
	76.992	0.02489				76.992	0.13722
	77.056	0.02988				77.056	0.13698
	77.12	0.03181				77.12	0.13438
	77.184	0.02867				77.184	0.12981
	77.248	0.02472				77.248	0.13005
	77.312	0.02562				77.312	0.12823
	77.376	0.02747				77.376	0.12572
	77.44	0.03306				77.44	0.13052
	77.504	0.03899				77.504	0.12721
	77.568	0.03886				77.568	0.12146
	77.632	0.03461				77.632	0.12599
	77.696	0.02343				77.696	0.13015
	77.76	0.02326				77.76	0.12792
	77.824	0.02321				77.824	0.1358
	77.888	0.02777				77.888	0.12951
	77.952	0.02429				77.952	0.13049
	78.016	0.02816				78.016	0.13411
	78.08	0.03022				78.08	0.13242
	78.144	0.03418				78.144	0.13394
	78.208	0.03396				78.208	0.13796
	78.272	0.02773				78.272	0.13397
	78.336	0.02025				78.336	0.13468
	78.4	0.02811				78.4	0.13712
	78.464	0.03615				78.464	0.13076
	78.528	0.04277				78.528	0.11849
	78.592	0.03847				78.592	0.12315
	78.656	0.03117				78.656	0.11558
	78.72	0.01737				78.72	0.12072
	78.784	0.01444				78.784	0.12001
	78.848	0.02506				78.848	0.12187
	78.912	0.03387				78.912	0.12626
	78.976	0.03254				78.976	0.13583
	79.04	0.02644				79.04	0.13915
	79.104	0.01982				79.104	0.14405
	79.168	0.01952				79.168	0.13729
	79.232	0.02631				79.232	0.1332
	79.296	0.03482				79.296	0.13387
	79.36	0.03026				79.36	0.13424
	79.424	0.0267				79.424	0.12741
	79.488	0.02854				79.488	0.12995
	79.552	0.0313				79.552	0.12393
	79.616	0.02579				79.616	0.12265
	79.68	0.01926				79.68	0.12711
	79.744	0.02003				79.744	0.13046
	79.808	0.02717				79.808	0.11974
	79.872	0.02579				79.872	0.11602
	79.936	0.02493				79.936	0.11446
	80	0.02184				80	0.11531
	80.064	0.02893				80.064	0.12119
	80.128	0.02313				80.128	0.12062
	80.192	0.02313				80.192	0.12143
	80.256	0.02227				80.256	0.12897
	80.32	0.02932				80.32	0.12674
	80.384	0.02652				80.384	0.12958
	80.448	0.02528				80.448	0.13279
	80.512	0.02554				80.512	0.12711
	80.576	0.02274				80.576	0.11598
	80.64	0.02433				80.64	0.11767
	80.704	0.02863				80.704	0.12133
	80.768	0.02433				80.768	0.12667
	80.832	0.01732				80.832	0.13208
	80.896	0.02029				80.896	0.12809
	80.96	0.03142				80.96	0.12238
	81.024	0.03138				81.024	0.12552
	81.088	0.02317				81.088	0.12136
	81.152	0.0184				81.152	0.122
	81.216	0.02124				81.216	0.12116
	81.28	0.03078				81.28	0.11622
	81.344	0.03357				81.344	0.11101
	81.408	0.03439				81.408	0.11051
	81.472	0.02867				81.472	0.10537
	81.536	0.03185				81.536	0.11267
	81.6	0.02743				81.6	0.11767
	81.664	0.02975				81.664	0.12241
	81.728	0.03194				81.728	0.12325
	81.792	0.03749				81.792	0.1266
	81.856	0.03018				81.856	0.12352
	81.92	0.02429				81.92	0.13276
	81.984	0.02085				81.984	0.13675
	82.048	0.02042				82.048	0.13431
	82.112	0.02076				82.112	0.12478
	82.176	0.02549				82.176	0.11609
	82.24	0.03731				82.24	0.11057
	82.304	0.03749				82.304	0.11554
	82.368	0.02558				82.368	0.12018
	82.432	0.01728				82.432	0.12454
	82.496	0.02012				82.496	0.12177
	82.56	0.02403				82.56	0.12393
	82.624	0.02317				82.624	0.1219
	82.688	0.03203				82.688	0.13002
	82.752	0.03886				82.752	0.13161
	82.816	0.03693				82.816	0.12843
	82.88	0.02704				82.88	0.1287
	82.944	0.02523				82.944	0.12572
	83.008	0.0248				83.008	0.12478
	83.072	0.02278				83.072	0.12498
	83.136	0.01814				83.136	0.12383
	83.2	0.01969				83.2	0.12461
	83.264	0.02519				83.264	0.12772
	83.328	0.02971				83.328	0.13049
	83.392	0.02867				83.392	0.12812
	83.456	0.02811				83.456	0.13431
	83.52	0.02657				83.52	0.13891
	83.584	0.02175				83.584	0.14463
	83.648	0.02102				83.648	0.15034
	83.712	0.02149				83.712	0.14598
	83.776	0.02308				83.776	0.14229
	83.84	0.02201				83.84	0.13759
	83.904	0.02506				83.904	0.12917
	83.968	0.02506				83.968	0.12599
	84.032	0.02055				84.032	0.11994
	84.096	0.01453				84.096	0.11964
	84.16	0.01874				84.16	0.11713
	84.224	0.02614				84.224	0.11866
	84.288	0.02652				84.288	0.1218
	84.352	0.02437				84.352	0.12268
	84.416	0.03207				84.416	0.12538
	84.48	0.03396				84.48	0.12968
	84.544	0.03065				84.544	0.12883
	84.608	0.02747				84.608	0.1244
	84.672	0.02756				84.672	0.12562
	84.736	0.01922				84.736	0.13147
	84.8	0.0153				84.8	0.12633
	84.864	0.01849				84.864	0.13323
	84.928	0.02721				84.928	0.12866
	84.992	0.02863				84.992	0.12829
	85.056	0.02807				85.056	0.12197
	85.12	0.02343				85.12	0.11389
	85.184	0.02747				85.184	0.11277
	85.248	0.02747				85.248	0.11064
	85.312	0.02356				85.312	0.1052
	85.376	0.01771				85.376	0.10432
	85.44	0.02124				85.44	0.11064
	85.504	0.02532				85.504	0.11196
	85.568	0.02777				85.568	0.10942
	85.632	0.02786				85.632	0.11737
	85.696	0.02571				85.696	0.11964
	85.76	0.02545				85.76	0.12532
	85.824	0.02094				85.824	0.12579
	85.888	0.02205				85.888	0.12522
	85.952	0.02231				85.952	0.12461
	86.016	0.0267				86.016	0.12197
	86.08	0.02622				86.08	0.12356
	86.144	0.02618				86.144	0.1241
	86.208	0.03104				86.208	0.11859
	86.272	0.03026				86.272	0.11625
	86.336	0.02919				86.336	0.12011
	86.4	0.0267				86.4	0.12315
	86.464	0.02373				86.464	0.12356
	86.528	0.0184				86.528	0.12231
	86.592	0.01659				86.592	0.11937
	86.656	0.02038				86.656	0.11669
	86.72	0.01909				86.72	0.11139
	86.784	0.01857				86.784	0.1103
	86.848	0.0218				86.848	0.10665
	86.912	0.02132				86.912	0.09996
	86.976	0.0276				86.976	0.09455
	87.04	0.02837				87.04	0.10198
	87.104	0.02953				87.104	0.11091
	87.168	0.0224				87.168	0.11287
	87.232	0.02227				87.232	0.11264
	87.296	0.02197				87.296	0.11642
	87.36	0.02283				87.36	0.11825
	87.424	0.02416				87.424	0.12434
	87.488	0.02201				87.488	0.12464
	87.552	0.02081				87.552	0.12562
	87.616	0.02197				87.616	0.12285
	87.68	0.02201				87.68	0.11646
	87.744	0.01891				87.744	0.11203
	87.808	0.02558				87.808	0.11325
	87.872	0.03104				87.872	0.10882
	87.936	0.02622				87.936	0.10672
	88	0.02218				88	0.10581
	88.064	0.02356				88.064	0.11825
	88.128	0.02399				88.128	0.11839
	88.192	0.02485				88.192	0.12129
	88.256	0.02562				88.256	0.124
	88.32	0.02605				88.32	0.12467
	88.384	0.01922				88.384	0.12451
	88.448	0.02227				88.448	0.11744
	88.512	0.02072				88.512	0.11619
	88.576	0.02425				88.576	0.11145
	88.64	0.02042				88.64	0.11007
	88.704	0.02287				88.704	0.10926
	88.768	0.0236				88.768	0.11538
	88.832	0.02283				88.832	0.1218
	88.896	0.02175				88.896	0.11761
	88.96	0.02463				88.96	0.11737
	89.024	0.0273				89.024	0.11585
	89.088	0.02717				89.088	0.10645
	89.152	0.02459				89.152	0.10543
	89.216	0.02016				89.216	0.10043
	89.28	0.02162				89.28	0.10455
	89.344	0.02687				89.344	0.09985
	89.408	0.02773				89.408	0.10215
	89.472	0.02141				89.472	0.09779
	89.536	0.02326				89.536	0.10665
	89.6	0.02627				89.6	0.11061
	89.664	0.02532				89.664	0.11237
	89.728	0.01659				89.728	0.11379
	89.792	0.01586				89.792	0.11913
	89.856	0.02115				89.856	0.12278
	89.92	0.02605				89.92	0.12951
	89.984	0.02382				89.984	0.12339
	90.048	0.02218				90.048	0.12647
	90.112	0.0245				90.112	0.12555
	90.176	0.02446				90.176	0.13015
	90.24	0.02437				90.24	0.12488
	90.304	0.02321				90.304	0.12271
	90.368	0.02287				90.368	0.1241
	90.432	0.02094				90.432	0.11876
	90.496	0.01986				90.496	0.11696
	90.56	0.02708				90.56	0.1243
	90.624	0.03323				90.624	0.12407
	90.688	0.02966				90.688	0.11896
	90.752	0.02407				90.752	0.11084
	90.816	0.02515				90.816	0.11071
	90.88	0.02308				90.88	0.11588
	90.944	0.0184				90.944	0.10909
	91.008	0.02416				91.008	0.10415
	91.072	0.02515				91.072	0.10276
	91.136	0.02536				91.136	0.10554
	91.2	0.02446				91.2	0.10317
	91.264	0.02128				91.264	0.1007
	91.328	0.01767				91.328	0.10472
	91.392	0.02511				91.392	0.10838
	91.456	0.0377				91.456	0.11206
	91.52	0.03009				91.52	0.11463
	91.584	0.0218				91.584	0.12102
	91.648	0.0227				91.648	0.12346
	91.712	0.02584				91.712	0.12153
	91.776	0.02429				91.776	0.1218
	91.84	0.023				91.84	0.11791
	91.904	0.02562				91.904	0.12116
	91.968	0.02502				91.968	0.11696
	92.032	0.02837				92.032	0.11341
	92.096	0.02704				92.096	0.11727
	92.16	0.0199				92.16	0.11835
	92.224	0.01139				92.224	0.12275
	92.288	0.01724				92.288	0.12407
	92.352	0.02265				92.352	0.12904
	92.416	0.0218				92.416	0.12758
	92.48	0.01625				92.48	0.1266
	92.544	0.01995				92.544	0.11974
	92.608	0.02257				92.608	0.11281
	92.672	0.01947				92.672	0.11149
	92.736	0.01711				92.736	0.10608
	92.8	0.02253				92.8	0.10459
	92.864	0.02192				92.864	0.10621
	92.928	0.02094				92.928	0.09901
	92.992	0.01831				92.992	0.0959
	93.056	0.01874				93.056	0.09184
	93.12	0.0202				93.12	0.09167
	93.184	0.02141				93.184	0.09975
	93.248	0.02175				93.248	0.10554
	93.312	0.02016				93.312	0.11162
	93.376	0.02347				93.376	0.11355
	93.44	0.02235				93.44	0.11869
	93.504	0.02377				93.504	0.12965
	93.568	0.02416				93.568	0.13384
	93.632	0.02201				93.632	0.13336
	93.696	0.0196				93.696	0.1291
	93.76	0.0221				93.76	0.11876
	93.824	0.02562				93.824	0.11318
	93.888	0.0224				93.888	0.11007
	93.952	0.01793				93.952	0.11277
	94.016	0.01896				94.016	0.10858
	94.08	0.02648				94.08	0.10811
	94.144	0.02528				94.144	0.10851
	94.208	0.02339				94.208	0.10926
	94.272	0.01638				94.272	0.10902
	94.336	0.01655				94.336	0.11233
	94.4	0.01492				94.4	0.11352
	94.464	0.01866				94.464	0.11057
	94.528	0.02051				94.528	0.10171
	94.592	0.01982				94.592	0.09969
	94.656	0.02334				94.656	0.09627
	94.72	0.0221				94.72	0.09228
	94.784	0.02468				94.784	0.09553
	94.848	0.01934				94.848	0.09583
	94.912	0.0199				94.912	0.09701
	94.976	0.01896				94.976	0.09796
	95.04	0.0221				95.04	0.09272
	95.104	0.02347				95.104	0.10361
	95.168	0.02197				95.168	0.10439
	95.232	0.0196				95.232	0.09647
	95.296	0.02012				95.296	0.09725
	95.36	0.01913				95.36	0.09681
	95.424	0.02339				95.424	0.09799
	95.488	0.02545				95.488	0.09894
	95.552	0.02364				95.552	0.10625
	95.616	0.02145				95.616	0.10756
	95.68	0.02308				95.68	0.11423
	95.744	0.02369				95.744	0.11139
	95.808	0.02197				95.808	0.11071
	95.872	0.02523				95.872	0.11554
	95.936	0.02278				95.936	0.11747
	96	0.02223				96	0.115
	96.064	0.02377				96.064	0.11632
	96.128	0.02296				96.128	0.11166
	96.192	0.01548				96.192	0.10574
	96.256	0.01883				96.256	0.10499
	96.32	0.02265				96.32	0.10902
	96.384	0.02274				96.384	0.11575
	96.448	0.01599				96.448	0.12133
	96.512	0.02046				96.512	0.11409
	96.576	0.02437				96.576	0.11544
	96.64	0.0273				96.64	0.11348
	96.704	0.01887				96.704	0.11649
	96.768	0.01522				96.768	0.11477
	96.832	0.0156				96.832	0.10915
	96.896	0.0233				96.896	0.09972
	96.96	0.0267				96.96	0.09796
	97.024	0.0224				97.024	0.09624
	97.088	0.0199				97.088	0.10006
	97.152	0.02158				97.152	0.10655
	97.216	0.02261				97.216	0.10898
	97.28	0.01891				97.28	0.10868
	97.344	0.01724				97.344	0.11091
	97.408	0.02008				97.408	0.11017
	97.472	0.02038				97.472	0.11223
	97.536	0.02012				97.536	0.11406
	97.6	0.01887				97.6	0.11216
	97.664	0.02425				97.664	0.10817
	97.728	0.02425				97.728	0.10158
	97.792	0.01995				97.792	0.09387
	97.856	0.01806				97.856	0.09529
	97.92	0.02807				97.92	0.09698
	97.984	0.02919				97.984	0.09789
	98.048	0.02502				98.048	0.09607
	98.112	0.01801				98.112	0.09448
	98.176	0.01913				98.176	0.10374
	98.24	0.01767				98.24	0.10533
	98.304	0.02068				98.304	0.11446
	98.368	0.0187				98.368	0.12082
	98.432	0.01784				98.432	0.11893
	98.496	0.02033				98.496	0.11683
	98.56	0.02197				98.56	0.11795
	98.624	0.02356				98.624	0.12004
	98.688	0.0233				98.688	0.11832
	98.752	0.02584				98.752	0.11808
	98.816	0.02115				98.816	0.11686
	98.88	0.02777				98.88	0.11335
	98.944	0.02751				98.944	0.11805
	99.008	0.02261				99.008	0.11176
	99.072	0.01939				99.072	0.11402
	99.136	0.0245				99.136	0.10936
	99.2	0.02274				99.2	0.10283
	99.264	0.01891				99.264	0.10178
	99.328	0.0175				99.328	0.09549
	99.392	0.01677				99.392	0.09647
	99.456	0.01367				99.456	0.09671
	99.52	0.01333				99.52	0.09786
	99.584	0.01702				99.584	0.10297
	99.648	0.01668				99.648	0.10388
	99.712	0.01814				99.712	0.11152
	99.776	0.01973				99.776	0.11267
	99.84	0.02541				99.84	0.11118
	99.904	0.02192				99.904	0.10929
	99.968	0.01698				99.968	0.1104
	100.032	0.01677				100.032	0.10777
	100.096	0.02167				100.096	0.10256
	100.16	0.02308				100.16	0.09766
	100.224	0.02192				100.224	0.09789
	100.288	0.01823				100.288	0.09725
	100.352	0.01655				100.352	0.10371
	100.416	0.02063				100.416	0.10655
	100.48	0.02089				100.48	0.11352
	100.544	0.02175				100.544	0.11686
	100.608	0.01758				100.608	0.11548
	100.672	0.01913				100.672	0.11609
	100.736	0.01591				100.736	0.11385
	100.8	0.01578				100.8	0.10953
	100.864	0.01659				100.864	0.10013
	100.928	0.01389				100.928	0.09343
	100.992	0.01475				100.992	0.0938
	101.056	0.01741				101.056	0.09999
	101.12	0.02343				101.12	0.09725
	101.184	0.02265				101.184	0.10161
	101.248	0.01969				101.248	0.11669
	101.312	0.01707				101.312	0.11882
	101.376	0.01956				101.376	0.12444
	101.44	0.02515				101.44	0.13107
	101.504	0.02635				101.504	0.12569
	101.568	0.02369				101.568	0.11964
	101.632	0.01909				101.632	0.11243
	101.696	0.02128				101.696	0.10743
	101.76	0.01926				101.76	0.10787
	101.824	0.02317				101.824	0.10986
	101.888	0.02029				101.888	0.10344
	101.952	0.02872				101.952	0.10084
	102.016	0.02558				102.016	0.10672
	102.08	0.02459				102.08	0.09573
	102.144	0.02278				102.144	0.10026
	102.208	0.02605				102.208	0.10418
	102.272	0.02167				102.272	0.09948
	102.336	0.01565				102.336	0.0981
	102.4	0.01896				102.4	0.10594
	102.464	0.01853				102.464	0.10526
	102.528	0.02205				102.528	0.10997
	102.592	0.02029				102.592	0.11064
	102.656	0.02489				102.656	0.10794
	102.72	0.01904				102.72	0.10882
	102.784	0.01556				102.784	0.11203
	102.848	0.02132				102.848	0.10337
	102.912	0.0285				102.912	0.10462
	102.976	0.02893				102.976	0.1054
	103.04	0.02506				103.04	0.10148
	103.104	0.02468				103.104	0.09843
	103.168	0.02106				103.168	0.10354
	103.232	0.0156				103.232	0.10067
	103.296	0.01492				103.296	0.09678
	103.36	0.01707				103.36	0.10486
	103.424	0.02068				103.424	0.10577
	103.488	0.01797				103.488	0.10773
	103.552	0.01586				103.552	0.1098
	103.616	0.0224				103.616	0.10675
	103.68	0.02446				103.68	0.10236
	103.744	0.02046				103.744	0.10337
	103.808	0.0153				103.808	0.09627
	103.872	0.01492				103.872	0.09346
	103.936	0.01552				103.936	0.09187
	104	0.01728				104	0.09015
	104.064	0.02025				104.064	0.08944
	104.128	0.01995				104.128	0.0963
	104.192	0.01922				104.192	0.09049
	104.256	0.02115				104.256	0.09262
	104.32	0.02227				104.32	0.10293
	104.384	0.02063				104.384	0.10384
	104.448	0.01771				104.448	0.10763
	104.512	0.02214				104.512	0.11064
	104.576	0.02618				104.576	0.11003
	104.64	0.02334				104.64	0.11186
	104.704	0.01509				104.704	0.10844
	104.768	0.01681				104.768	0.1077
	104.832	0.02171				104.832	0.10141
	104.896	0.02304				104.896	0.09549
	104.96	0.01909				104.96	0.0889
	105.024	0.01896				105.024	0.08734
	105.088	0.01909				105.088	0.08298
	105.152	0.0233				105.152	0.08386
	105.216	0.02042				105.216	0.08494
	105.28	0.01702				105.28	0.0842
	105.344	0.01307				105.344	0.09289
	105.408	0.02085				105.408	0.09313
	105.472	0.02145				105.472	0.09532
	105.536	0.01866				105.536	0.1005
	105.6	0.01397				105.6	0.09725
	105.664	0.01745				105.664	0.09931
	105.728	0.01917				105.728	0.10124
	105.792	0.01775				105.792	0.09965
	105.856	0.01543				105.856	0.10063
	105.92	0.0138				105.92	0.10408
	105.984	0.01934				105.984	0.10452
	106.048	0.02394				106.048	0.10286
	106.112	0.02038				106.112	0.10236
	106.176	0.01315				106.176	0.10297
	106.24	0.01324				106.24	0.10537
	106.304	0.01969				106.304	0.10334
	106.368	0.01818				106.368	0.09918
	106.432	0.01711				106.432	0.09867
	106.496	0.01436				106.496	0.09857
	106.56	0.01763				106.56	0.09373
	106.624	0.02253				106.624	0.08724
	106.688	0.02296				106.688	0.08853
	106.752	0.01883				106.752	0.09025
	106.816	0.01849				106.816	0.08494
	106.88	0.02429				106.88	0.08339
	106.944	0.02119				106.944	0.08457
	107.008	0.01681				107.008	0.08092
	107.072	0.01801				107.072	0.07984
	107.136	0.02747				107.136	0.08582
	107.2	0.02566				107.2	0.09089
	107.264	0.02102				107.264	0.09762
	107.328	0.01767				107.328	0.09854
	107.392	0.02003				107.392	0.1007
	107.456	0.0221				107.456	0.1122
	107.52	0.01917				107.52	0.11078
	107.584	0.01977				107.584	0.10503
	107.648	0.01311				107.648	0.10706
	107.712	0.02051				107.712	0.10885
	107.776	0.02154				107.776	0.1099
	107.84	0.02811				107.84	0.10821
	107.904	0.02674				107.904	0.10817
	107.968	0.02597				107.968	0.11078
	108.032	0.01866				108.032	0.1147
	108.096	0.02076				108.096	0.11007
	108.16	0.0199				108.16	0.10581
	108.224	0.02085				108.224	0.10121
	108.288	0.01939				108.288	0.09174
	108.352	0.02055				108.352	0.08613
	108.416	0.01672				108.416	0.08606
	108.48	0.01995				108.48	0.09062
	108.544	0.02347				108.544	0.08856
	108.608	0.02971				108.608	0.08329
	108.672	0.02743				108.672	0.08555
	108.736	0.02265				108.736	0.08961
	108.8	0.02068				108.8	0.09799
	108.864	0.02558				108.864	0.09911
	108.928	0.02042				108.928	0.09779
	108.992	0.02192				108.992	0.09671
	109.056	0.02119				109.056	0.10036
	109.12	0.02437				109.12	0.0986
	109.184	0.01634				109.184	0.09475
	109.248	0.01793				109.248	0.10246
	109.312	0.01569				109.312	0.09989
	109.376	0.02029				109.376	0.09989
	109.44	0.01982				109.44	0.10209
	109.504	0.01754				109.504	0.09756
	109.568	0.01694				109.568	0.1009
	109.632	0.02029				109.632	0.10584
	109.696	0.01965				109.696	0.11297
	109.76	0.01634				109.76	0.11494
	109.824	0.01677				109.824	0.11615
	109.888	0.01844				109.888	0.10844
	109.952	0.01728				109.952	0.10405
	110.016	0.01423				110.016	0.09999
	110.08	0.0129				110.08	0.08991
	110.144	0.01522				110.144	0.08362
	110.208	0.01965				110.208	0.07733
	110.272	0.01913				110.272	0.07263
	110.336	0.01621				110.336	0.08004
	110.4	0.0153				110.4	0.08907
	110.464	0.01879				110.464	0.09962
	110.528	0.02278				110.528	0.10002
	110.592	0.02119				110.592	0.10013
	110.656	0.01896				110.656	0.10405
	110.72	0.01758				110.72	0.10462
	110.784	0.01741				110.784	0.10114
	110.848	0.01556				110.848	0.10016
	110.912	0.01999				110.912	0.09593
	110.976	0.0218				110.976	0.10033
	111.04	0.02343				111.04	0.09772
	111.104	0.02038				111.104	0.09235
	111.168	0.01715				111.168	0.08981
	111.232	0.01406				111.232	0.09708
	111.296	0.01724				111.296	0.0957
	111.36	0.01625				111.36	0.09586
	111.424	0.01556				111.424	0.0986
	111.488	0.01221				111.488	0.09955
	111.552	0.01432				111.552	0.10601
	111.616	0.0141				111.616	0.10743
	111.68	0.01715				111.68	0.10185
	111.744	0.01883				111.744	0.10489
	111.808	0.01853				111.808	0.09001
	111.872	0.01591				111.872	0.08274
	111.936	0.01556				111.936	0.08535
	112	0.01668				112	0.09238
	112.064	0.01255				112.064	0.08924
	112.128	0.01419				112.128	0.08599
	112.192	0.01947				112.192	0.08924
	112.256	0.02403				112.256	0.09184
	112.32	0.0245				112.32	0.09749
	112.384	0.02149				112.384	0.0962
	112.448	0.02063				112.448	0.09732
	112.512	0.01831				112.512	0.09921
	112.576	0.01754				112.576	0.09319
	112.64	0.01139				112.64	0.09171
	112.704	0.01556				112.704	0.09329
	112.768	0.01909				112.768	0.09542
	112.832	0.01965				112.832	0.09299
	112.896	0.01698				112.896	0.08768
	112.96	0.0178				112.96	0.0841
	113.024	0.01849				113.024	0.07872
	113.088	0.01999				113.088	0.07591
	113.152	0.01965				113.152	0.07483
	113.216	0.01891				113.216	0.0724
	113.28	0.02072				113.28	0.07493
	113.344	0.01999				113.344	0.07605
	113.408	0.01874				113.408	0.07767
	113.472	0.01505				113.472	0.08538
	113.536	0.01913				113.536	0.09468
	113.6	0.01844				113.6	0.09823
	113.664	0.01853				113.664	0.09806
	113.728	0.01698				113.728	0.09644
	113.792	0.02132				113.792	0.09597
	113.856	0.02334				113.856	0.09049
	113.92	0.02046				113.92	0.08961
	113.984	0.02055				113.984	0.08663
	114.048	0.01655				114.048	0.09411
	114.112	0.01462				114.112	0.09854
	114.176	0.01526				114.176	0.09948
	114.24	0.01995				114.24	0.10611
	114.304	0.01887				114.304	0.10564
	114.368	0.01668				114.368	0.10246
	114.432	0.01801				114.432	0.10374
	114.496	0.01891				114.496	0.09918
	114.56	0.01784				114.56	0.09722
	114.624	0.01651				114.624	0.09177
	114.688	0.01397				114.688	0.09042
	114.752	0.01801				114.752	0.08775
	114.816	0.01788				114.816	0.08444
	114.88	0.0181				114.88	0.08788
	114.944	0.01466				114.944	0.07977
	115.008	0.0172				115.008	0.07913
	115.072	0.02141				115.072	0.07656
	115.136	0.02631				115.136	0.07656
	115.2	0.02648				115.2	0.0775
	115.264	0.0187				115.264	0.07524
	115.328	0.01732				115.328	0.08038
	115.392	0.01616				115.392	0.07875
	115.456	0.01698				115.456	0.07818
	115.52	0.01449				115.52	0.07855
	115.584	0.01612				115.584	0.08558
	115.648	0.01341				115.648	0.09201
	115.712	0.01681				115.712	0.08782
	115.776	0.01401				115.776	0.09502
	115.84	0.01264				115.84	0.10239
	115.904	0.01032				115.904	0.10503
	115.968	0.01591				115.968	0.10885
	116.032	0.015				116.032	0.11233
	116.096	0.01578				116.096	0.11392
	116.16	0.01466				116.16	0.10926
	116.224	0.01242				116.224	0.1077
	116.288	0.01191				116.288	0.11037
	116.352	0.01182				116.352	0.11071
	116.416	0.01672				116.416	0.10577
	116.48	0.01745				116.48	0.10533
	116.544	0.01917				116.544	0.10391
	116.608	0.01642				116.608	0.10672
	116.672	0.01685				116.672	0.10253
	116.736	0.01543				116.736	0.10063
	116.8	0.01599				116.8	0.09881
	116.864	0.01591				116.864	0.09357
	116.928	0.01853				116.928	0.09323
	116.992	0.02055				116.992	0.08819
	117.056	0.02124				117.056	0.09245
	117.12	0.01414				117.12	0.09039
	117.184	0.01092				117.184	0.09593
	117.248	0.01569				117.248	0.10368
	117.312	0.01823				117.312	0.10459
	117.376	0.01393				117.376	0.10219
	117.44	0.01092				117.44	0.10168
	117.504	0.01457				117.504	0.09559
	117.568	0.01634				117.568	0.09756
	117.632	0.01264				117.632	0.09363
	117.696	0.0104				117.696	0.09187
	117.76	0.01444				117.76	0.08636
	117.824	0.01685				117.824	0.08873
	117.888	0.01659				117.888	0.08799
	117.952	0.01625				117.952	0.09448
	118.016	0.01784				118.016	0.1057
	118.08	0.01866				118.08	0.10692
	118.144	0.019				118.144	0.1008
	118.208	0.01573				118.208	0.10432
	118.272	0.01045				118.272	0.10097
	118.336	0.01591				118.336	0.10763
	118.4	0.01956				118.4	0.10435
	118.464	0.02201				118.464	0.10347
	118.528	0.01681				118.528	0.10388
	118.592	0.01595				118.592	0.10006
	118.656	0.01479				118.656	0.10408
	118.72	0.0172				118.72	0.10283
	118.784	0.01419				118.784	0.09942
	118.848	0.0153				118.848	0.09411
	118.912	0.01251				118.912	0.09032
	118.976	0.01341				118.976	0.09242
	119.04	0.01178				119.04	0.09478
	119.104	0.01479				119.104	0.09573
	119.168	0.01126				119.168	0.09299
	119.232	0.01466				119.232	0.09045
	119.296	0.01522				119.296	0.08846
	119.36	0.01668				119.36	0.08582
	119.424	0.01616				119.424	0.08548
	119.488	0.01569				119.488	0.07602
	119.552	0.0098				119.552	0.06712
	119.616	0.01053				119.616	0.06966
	119.68	0.01702				119.68	0.07605
	119.744	0.01599				119.744	0.07811
	119.808	0.01122				119.808	0.07872
	119.872	0.01225				119.872	0.08045
	119.936	0.01707				119.936	0.08386
	120	0.01548				120	0.08633
	120.064	0.01229				120.064	0.08978
	120.128	0.0144				120.128	0.09272
	120.192	0.01573				120.192	0.09458
	120.256	0.01449				120.256	0.09001
	120.32	0.0135				120.32	0.08085
	120.384	0.01449				120.384	0.0822
	120.448	0.01539				120.448	0.08264
	120.512	0.01913				120.512	0.0796
	120.576	0.02059				120.576	0.07737
	120.64	0.01642				120.64	0.07639
	120.704	0.01346				120.704	0.07132
	120.768	0.01922				120.768	0.06918
	120.832	0.01926				120.832	0.07138
	120.896	0.01707				120.896	0.07825
	120.96	0.015				120.96	0.07984
	121.024	0.01866				121.024	0.07602
	121.088	0.01814				121.088	0.07835
	121.152	0.01573				121.152	0.0867
	121.216	0.01182				121.216	0.09387
	121.28	0.01462				121.28	0.10046
	121.344	0.0156				121.344	0.09766
	121.408	0.01784				121.408	0.09214
	121.472	0.01659				121.472	0.08552
	121.536	0.01475				121.536	0.08159
	121.6	0.01006				121.6	0.08112
	121.664	0.01629				121.664	0.07574
	121.728	0.01904				121.728	0.07135
	121.792	0.01797				121.792	0.06847
	121.856	0.01453				121.856	0.07196
	121.92	0.01887				121.92	0.07443
	121.984	0.01891				121.984	0.0752
	122.048	0.01483				122.048	0.08153
	122.112	0.0129				122.112	0.0842
	122.176	0.01234				122.176	0.08731
	122.24	0.01277				122.24	0.08714
	122.304	0.01586				122.304	0.09072
	122.368	0.0172				122.368	0.09471
	122.432	0.01737				122.432	0.09624
	122.496	0.0184				122.496	0.09681
	122.56	0.01801				122.56	0.0959
	122.624	0.01496				122.624	0.08927
	122.688	0.01715				122.688	0.08694
	122.752	0.02158				122.752	0.08254
	122.816	0.01745				122.816	0.08383
	122.88	0.01285				122.88	0.08061
	122.944	0.0141				122.944	0.08112
	123.008	0.01423				123.008	0.08227
	123.072	0.01354				123.072	0.09421
	123.136	0.01634				123.136	0.10104
	123.2	0.019				123.2	0.10185
	123.264	0.01526				123.264	0.09634
	123.328	0.0126				123.328	0.09407
	123.392	0.01453				123.392	0.08839
	123.456	0.0156				123.456	0.08602
	123.52	0.01354				123.52	0.07831
	123.584	0.01642				123.584	0.07223
	123.648	0.01543				123.648	0.07027
	123.712	0.01548				123.712	0.06746
	123.776	0.01221				123.776	0.06993
	123.84	0.01505				123.84	0.07784
	123.904	0.01195				123.904	0.08149
	123.968	0.01586				123.968	0.08241
	124.032	0.01934				124.032	0.08095
	124.096	0.02188				124.096	0.0797
	124.16	0.01543				124.16	0.08602
	124.224	0.01479				124.224	0.08207
	124.288	0.01217				124.288	0.08254
	124.352	0.01629				124.352	0.08518
	124.416	0.01664				124.416	0.08471
	124.48	0.01629				124.48	0.0821
	124.544	0.00941				124.544	0.08491
	124.608	0.01427				124.608	0.08423
	124.672	0.02102				124.672	0.08386
	124.736	0.02184				124.736	0.0798
	124.8	0.01651				124.8	0.07886
	124.864	0.01126				124.864	0.07913
	124.928	0.01178				124.928	0.08227
	124.992	0.01096				124.992	0.082
	125.056	0.01062				125.056	0.08342
	125.12	0.01389				125.12	0.08538
	125.184	0.01694				125.184	0.08667
	125.248	0.01784				125.248	0.089
	125.312	0.01806				125.312	0.08951
	125.376	0.01827				125.376	0.08464
	125.44	0.01479				125.44	0.08596
	125.504	0.01328				125.504	0.07794
	125.568	0.01724				125.568	0.08403
	125.632	0.01728				125.632	0.08839
	125.696	0.01612				125.696	0.08859
	125.76	0.01763				125.76	0.091
	125.824	0.01672				125.824	0.08738
	125.888	0.01088				125.888	0.08657
	125.952	0.00937				125.952	0.09191
	126.016	0.01436				126.016	0.09282
	126.08	0.01775				126.08	0.09316
	126.144	0.01784				126.144	0.09468
	126.208	0.0187				126.208	0.09242
	126.272	0.0153				126.272	0.08903
	126.336	0.01174				126.336	0.0961
	126.4	0.01307				126.4	0.09701
	126.464	0.0196				126.464	0.09282
	126.528	0.02154				126.528	0.08843
	126.592	0.01965				126.592	0.08599
	126.656	0.0172				126.656	0.08711
	126.72	0.01797				126.72	0.09211
	126.784	0.01694				126.784	0.08843
	126.848	0.01522				126.848	0.08589
	126.912	0.01522				126.912	0.08751
	126.976	0.0172				126.976	0.08278
	127.04	0.01732				127.04	0.08362
	127.104	0.01496				127.104	0.0844
	127.168	0.01307				127.168	0.08315
	127.232	0.01664				127.232	0.08122
	127.296	0.01913				127.296	0.08227
	127.36	0.01763				127.36	0.09329
	127.424	0.01358				127.424	0.1007
	127.488	0.01242				127.488	0.10171
	127.552	0.0126				127.552	0.09448
	127.616	0.01204				127.616	0.09296
	127.68	0.01285				127.68	0.09137
	127.744	0.01419				127.744	0.08701
	127.808	0.01595				127.808	0.07693
[truncated: 347 more rows]

## Sheet: Figure 3f
		Control	MPA/PEAI
	Time (ps)	Normalized ∆T/T	Normalized ∆T/T
	-0.80316	0.01061	0.01091
	-0.75316	0.00541	0.02629
	-0.70316	0.00795	0.0202
	-0.65316	0.0089	0.01969
	-0.60316	0.00482	0.02363
	-0.55316	0.00149	0.00897
	-0.50316	0.00574	0.00382
	-0.45316	0.00587	6.0625e-05
	-0.40316	0.00491	0.01948
	-0.35316	0.00189	0.01684
	-0.30316	0	0.00489
	-0.25316	0.00294	0.01244
	-0.20316	0.01037	0.02684
	-0.15316	0.01042	0.03038
	-0.10316	0.00512	0.00882
	-0.05316	0.01158	0
	-0.00316	0.08403	0.08048
	0.04684	0.27735	0.31044
	0.09684	0.48292	0.6018
	0.14684	0.62827	0.73962
	0.19684	0.74157	0.86469
	0.24684	0.81173	0.93311
	0.29684	0.84214	1
	0.34684	0.84374	0.97096
	0.39684	0.86483	0.94105
	0.44684	0.88319	0.94509
	0.49684	0.88803	0.95432
	0.54684	0.89413	0.92459
	0.59684	0.87224	0.90059
	0.64684	0.82821	0.9125
	0.69684	0.81731	0.89541
	0.74684	0.85453	0.89705
	0.79684	0.87752	0.88805
	0.84684	0.91039	0.87111
	0.89684	0.9669	0.87347
	0.94684	0.97708	0.84082
	0.99684	0.96493	0.83067
	1.04684	0.96223	0.87484
	1.09684	0.96194	0.82263
	1.14684	0.96927	0.81183
	1.19684	0.96009	0.85365
	1.24684	0.95594	0.85218
	1.29684	0.95239	0.85079
	1.34684	0.9385	0.86184
	1.39684	0.94343	0.8517
	1.44684	0.97289	0.87292
	1.49684	0.99131	0.79867
	1.54684	0.9905	0.79716
	1.59684	0.98969	0.79565
	1.64684	0.98888	0.79414
	1.69684	0.98807	0.79263
	1.74684	0.98726	0.79111
	2.24684	0.97057	0.79137
	2.74684	0.95875	0.81045
	3.24684	0.95242	0.83846
	3.74684	0.93744	0.86486
	4.24684	0.92821	0.85195
	4.74684	0.95603	0.84781
	5.24684	0.96828	0.88153
	5.74684	0.95347	0.89382
	6.24684	0.95717	0.86793
	6.74684	0.96896	0.86687
	7.24684	0.97067	0.87127
	7.74684	0.97128	0.83328
	8.24684	0.99243	0.82479
	8.74684	0.99212	0.84421
	9.24684	0.95572	0.8525
	9.74684	0.96427	0.83145
	10.2468	0.95479	0.81924
	10.7468	0.92463	0.82804
	11.2468	0.94087	0.84284
	11.7468	0.95847	0.85554
	12.2468	0.96575	0.85695
	12.7468	0.96697	0.86371
	13.2468	0.98299	0.87531
	13.7468	0.9942	0.88136
	14.2468	0.97866	0.88735
	14.7468	0.9676	0.897
	15.2468	0.94871	0.88273
	15.7468	0.93454	0.85856
	16.2468	0.93312	0.88645
	16.7468	0.92764	0.89217
	17.2468	0.92058	0.86989
	17.7468	0.92826	0.87597
	18.2468	0.95474	0.85626
	18.7468	0.97088	0.8655
	19.2468	0.97724	0.89023
	19.7468	0.98199	0.88625
	24.7468	0.98991	0.87124
	29.7468	0.95735	0.90147
	34.7468	0.94093	0.88167
	39.7468	0.91387	0.88515
	44.7468	0.91396	0.85967
	49.7468	0.95909	0.85859
	54.7468	0.94804	0.91368
	59.7468	0.91925	0.86609
	64.7468	0.92662	0.81316
	69.7468	0.92427	0.84704
	74.7468	0.95246	0.8475
	79.7468	0.93458	0.8466
	84.7468	0.87552	0.86159
	89.7468	0.92222	0.86006
	94.7468	0.95224	0.8777
	99.7468	1	0.86429
	149.747	0.9476	0.78025
	199.747	0.91764	0.80219
	249.747	0.95938	0.78442
	299.747	0.90471	0.75657
	349.747	0.91992	0.74767
	399.747	0.88796	0.7223
	449.747	0.96281	0.71955
	499.747	0.89399	0.71486
	549.747	0.89894	0.66472
	599.747	0.83813	0.66026
	649.747	0.80651	0.64014
	699.747	0.83788	0.59403
	749.747	0.83274	0.5953
	799.747	0.79944	0.59383
	849.747	0.77431	0.61218
	899.747	0.79569	0.5929
	949.747	0.80505	0.57414
	999.747	0.78301	0.54438
	1099.75	0.72539	0.52559
	1199.75	0.73727	0.51197
	1299.75	0.70255	0.50198
	1399.75	0.69759	0.47286
	1499.75	0.70428	0.46611

## Sheet: Figure 4a
	Control			MPA			MPA/PEAI
Voltage (V)	Current density (mA cm-2)		Voltage (V)	Current density (mA cm-2)		Voltage (V)	Current density (mA cm-2)
1.25	-88.2414		1.25	-56.2736		1.25	-36.7343
1.23	-72.0512		1.23	-37.54		1.23	-19.4746
1.21	-57.5745		1.21	-24.2104		1.21	-8.53857
1.19	-43.2612		1.19	-10.7858		1.19	2.43547
1.17	-30.0595		1.17	-0.05492		1.17	10.4674
1.15	-18.2065		1.15	8.15167		1.15	16.0402
1.13	-7.83398		1.13	14.1038		1.13	19.6919
1.11	0.91259		1.11	18.2873		1.11	21.9036
1.09	7.9298		1.09	20.7889		1.09	23.1777
1.07	13.2854		1.07	22.4309		1.07	24.0714
1.05	17.1402		1.05	23.3737		1.05	24.6091
1.03	19.7954		1.03	23.9234		1.03	24.8819
1.01	21.5017		1.01	24.3272		1.01	25.074
0.99	22.5388		0.99	24.6017		0.99	25.2349
0.97	23.2209		0.97	24.7542		0.97	25.2798
0.95	23.6971		0.95	24.8725		0.95	25.3307
0.93	23.9548		0.93	24.9044		0.93	25.3627
0.91	24.14		0.91	24.9427		0.91	25.4024
0.89	24.2821		0.89	24.994		0.89	25.4429
0.87	24.3807		0.87	24.9341		0.87	25.3976
0.85	24.4723		0.85	24.9506		0.85	25.4314
0.83	24.4978		0.83	24.9815		0.83	25.4964
0.81	24.5621		0.81	24.9779		0.81	25.4544
0.79	24.645		0.79	25.0243		0.79	25.4813
0.77	24.6722		0.77	25.0265		0.77	25.5067
0.75	24.728		0.75	25.054		0.75	25.4995
0.73	24.7663		0.73	25.139		0.73	25.5099
0.71	24.795		0.71	25.0822		0.71	25.4628
0.69	24.8461		0.69	25.1018		0.69	25.4627
0.67	24.8205		0.67	25.1603		0.67	25.4969
0.65	24.8276		0.65	25.1264		0.65	25.4456
0.63	24.8876		0.63	25.1241		0.63	25.473
0.61	24.8683		0.61	25.1221		0.61	25.5087
0.59	24.856		0.59	25.1182		0.59	25.5192
0.57	24.8713		0.57	25.1421		0.57	25.5553
0.55	24.8939		0.55	25.0824		0.55	25.5203
0.53	24.9026		0.53	25.0968		0.53	25.5158
0.51	24.859		0.51	25.1577		0.51	25.5481
0.49	24.8865		0.49	25.1137		0.49	25.4673
0.47	24.9437		0.47	25.1282		0.47	25.4629
0.45	24.8972		0.45	25.1622		0.45	25.4908
0.43	24.9226		0.43	25.1612		0.43	25.4875
0.41	24.9574		0.41	25.1784		0.41	25.5097
0.39	24.9448		0.39	25.1388		0.39	25.4905
0.37	24.9342		0.37	25.1447		0.37	25.5231
0.35	24.9044		0.35	25.1901		0.35	25.5556
0.33	24.896		0.33	25.1414		0.33	25.483
0.31	24.9252		0.31	25.1536		0.31	25.5081
0.29	24.8838		0.29	25.1777		0.29	25.5293
0.27	24.8934		0.27	25.1844		0.27	25.4934
0.25	24.9204		0.25	25.2017		0.25	25.5096
0.23	24.9189		0.23	25.1658		0.23	25.4917
0.21	24.9362		0.21	25.1816		0.21	25.4874
0.19	24.9099		0.19	25.2409		0.19	25.5464
0.17	24.91		0.17	25.1606		0.17	25.4788
0.15	24.9315		0.15	25.1781		0.15	25.495
0.13	24.868		0.13	25.227		0.13	25.5504
0.11	24.855		0.11	25.1939		0.11	25.515
0.09	24.8858		0.09	25.1917		0.09	25.5351
0.07	24.8779		0.07	25.1969		0.07	25.523
0.05	24.8758		0.05	25.2003		0.05	25.5235
0.03	24.8674		0.03	25.2318		0.03	25.5417
0.01	24.8765		0.01	25.1956		0.01	25.4856
0	24.91		0	25.2193		0	25.4879
-0.01	24.8669		-0.01	25.248		-0.01	25.5321
-0.03	24.8756		-0.03	25.2334		-0.03	25.5066
-0.05	24.8999		-0.05	25.2493		-0.05	25.5237
-0.07	24.9003		-0.07	25.2207		-0.07	25.5119
-0.09	24.8054		-0.09	25.3663		-0.09	25.6418
-0.1	25.003		-0.1	24.8967		-0.1	25.2148

[truncated: 44 more sheets: Figure 4b, Figure 4c, Figure 4d, Figure 4e, Figure 4f, Figure 4g, Figure 4h, Figure 4i, Figure 5c, Figure 5d, Figure 5e, Figure 5f, Supplementary Fig. 2, Supplementary Fig. 3, Supplementary Fig. 5a, Supplementary Fig. 5b, Supplementary Fig. 5c, Supplementary Fig. 5d, Supplementary Fig. 5e, Supplementary Fig. 5f …]
